# Supplementary material for: The genetic architecture of sporadic and multiple consecutive miscarriage
Source: Nat Commun. 2020 Nov 25;11:5980. doi: 10.1038/s41467-020-19742-5 (PMC7689465; doi:10.1038/s41467-020-19742-5)
Supplement: Supplementary file 4 — Supplementary Data 1 [file 41467_2020_19742_MOESM4_ESM.xlsx]

## Sheet: ST1. Cohort description
Supplementary Table 1. Descriptive statistics of cohorts in the sporadic and multiple consecutive miscarriage GWAS meta-analysis.
Study	Phenotype	Sample size	Descriptive statistics
			average(SD), or %
			Age (years)	Body mass index	Age at menarche	Number of live births	Age at first birth	% ever smoked a
UKBB	self-reported or EHR-derived	ncases_SM= 37,105	56.0 (8.1)	26.9 (5.0)	12.9 (1.6)	2.2 (1.1)	26.0 (4.9)	42.5
		ncases_MCM= 421	54.1 (8.4)	27.7 (5.6)	13.0 (2.0)	0.4 (0.6)	30.5 (7.1)	44.2
		ncontrols= 164,775	56.8 (7.9)	26.9 (5.0)	12.9 (1.6)	1.7 (1.2)	25.2 (4.4)	38.5
EGCUT	Self-reported or EHR derived	ncases_SM= 3,368	48.6 (14.3)	26.9 (5.6)	13.5 (1.5)	2.0 (1.2)	21.8 (3.8)b	36.4
		ncases_MCM= 113	35.3 (13.4)	24.2 (5.2)	12.9 (1.4)	0.9 (0.9)	22.4 (5.2)b	39.8
		ncontrols= 17,996	44.1 (17.4)	26.0 (5.6)	13.5 (1.4)	1.8 (1.1)	22.2 (3.9)b	32.3
QIMR	self-reported	ncases= 1,145	41.5 (13.8)	23.6 (4.3)	13.1 (1.4)	3.1 (1.8)	22.6 (4.5)	44.9
		ncontrols= 5,136	34.1 (13.2)	22.9 (4.1)	13.1 (1.4)	1.5 (1.8)	25.5 (4.0)	45.1
QIMREndo	self-reported	ncases= 433	37.0 (8.2)	NA	12.9 (1.6)	1.8 (1.3)	24.3 (5.4)	NA
		ncontrols= 1,078	34.5 (8.6)		12.8 (1.4)	1.9 (0.9)	25.0 (5.0)
iPSYCH	EHR-derived	ncases= 1,173		NA	NA	NA	NA	NA
		ncontrols= 4,812
ALSPAC	self-reported	ncases_SM= 1,473	28.7 (4.8)d	23.1 (4.0)d	12.8 (1.5)	2.4 (1.3)	24.4 (4.9)	20.1c
		ncases_MCM= 219	28.0 (4.7)d	23.0 (3.5)d	12.8 (1.5)	2.2 (2.1)	25.8 (4.9)	18.0c
		ncontrols= 4,475	28.1 (4.6)d	22.8 (3.6)d	12.9 (1.4)	2.4 (1.1)	25.3 (4.8)	17.4c
Lifelines	self-reported	ncases= 1,676	48.1 (10.3)	26.0 (4.5)	13.2 (1.8)	NA	NA	NA
		ncontrols= 5,091	47.0 (11.1)	26.0 (4.7)	13.2 (1.8)
WHI HIPFX	self-reported	ncases= 273	68.6 (6.3)	NA	NA	3.5 (1.8)	NA	NA
		ncontrols= 708	68.3 (6.6)			3.2 (1.6)
WHI GECCO	self-reported	ncases= 274	66.1 (6.2)	NA	NA	3.5 (1.9)	NA	NA
		ncontrols= 609	65.6 (6.5)			3.2 (1.5)
WHI WHIMS	self-reported	ncases= 411	68.3 (5.8)	NA	NA	3.5 (1.8)	NA	NA
		ncontrols= 950	68.3 (5.4)			3.3 (1.5)
WHI GARNET	self-reported	ncases= 954	64.5 (6.8)	NA	NA	3.4 (1.8)	NA	NA
		ncontrols= 2096	64.8 (7.0)			3.4 (1.6)
Partners Biobank	EHR-derived	ncases= 58	42.4 (9.3)	NA	NA	NA	NA	NA
		ncontrols= 289	58.6 (17.8)
MoBa_HARVEST	self-reported	ncases= 1653	NA	NA	NA	NA	NA	NA
		ncontrols= 3199
China Kadoorie Biobank	self-reported	ncases= 4,817	55.9 (11.2)	23.6 (3.7)	15.7 (2.0)	3.0 (1.7)	NA	3.5c
		ncontrols= 49,033	52.6 (10.7)	23.9 (3.6)	15.5 (2.0)	2.3 (1.4)	NA	2.9c
BGI_140K	self-reported	ncases= 8,865	32.7 (5.1)	23.3 (3.3)	NA	3.3 (1.4)	NA	NA
		ncontrols= 126,290	30.9 (5.3)	22.7 (3.2)		2.1 (1.3)
WHI SHARE Hispanic Americans	self-reported	ncases= 1,151	59.7 (6.5)	NA	NA	3.3 (1.9)	NA	NA
		ncontrols= 2,195	60.1 (6.5)			3.3 (1.6)
WHI SHARE African American	self-reported	ncases= 2,919	60.9 (6.9)	NA	NA	2.7 (1.8)	NA	NA
		ncontrols= 4,546	70.0 (6.6)			3.0 (1.8)
UKBB South-Asian	self-reported or EHR-derived	ncases= 511	51.7 (7.8)	NA	NA	2.6 (1.3)	NA	NA
		ncontrols= 1,424	52.9 (8.2)			2.2 (1.4)
UKBB Caribbean	self-reported or EHR-derived	ncases= 390	51.5 (7.3)	NA	NA	2.3 (1.6)	NA	NA
		ncontrols= 957	52.8 (8.3)			1.9 (1.7)
UKBB Chinese	self-reported or EHR-derived	ncases= 132	52.2 (7.2)	NA	NA	1.9 (0.9)	NA	NA
		ncontrols= 433	52.9 (7.4)			1.4 (1.1)
UKBB African	self-reported or EHR-derived	ncases= 273	50.2 (7.3)	NA	NA	2.7 (1.6)	NA	NA
		ncontrols= 482	51.4 (8.1)			2.7 (1.8)
SM - sporadic miscarriage; RM - recurrent miscarriage
EHR – electronic health record
a including past smokers/current smokers
b age at first pregnancy
C current smokers
d baseline
