# Supplementary material for: The genetic architecture of sporadic and multiple consecutive miscarriage
Source: Nat Commun. 2020 Nov 25;11:5980. doi: 10.1038/s41467-020-19742-5 (PMC7689465; doi:10.1038/s41467-020-19742-5)
Supplement: Supplementary file 5 — Supplementary Data 2 [file 41467_2020_19742_MOESM5_ESM.xlsx]

## Sheet: ST2. Cohort details
ST2. Genotyping, quality control and association analysis details for participating cohorts
Cohort	Genotyping array	Sample QC criteria	Marker QC criteria	Phasing	Imputation	Correction for ancestry/relatedness	Association testing software	Covariates	References
UKBB	Affymetrix UK BiLEVE Axiom, UK Biobank Axiom arrays	Genotyping, QC and imputation details described in https://www.nature.com/articles/s41586-018-0579-z		SHAPEIT3	IMPUTE 4 with HRC reference panel	BOLT-LMM linear mixture model	BOLT-LMM v2.3.2	year of birth	PMID: 30305743; PMID: 25826379
EGCUT	Illumina Human CoreExome, OmniExpress, 370CNV BeadChip and GSA array	Samples excluded based on call rate (<98%), heterozygosity (>mean±3 SD), genotype and phenotype sex discordance, cryptic relatedness (IBD>20%) and outliers from the European descent based on the MDS plot in comparison with HapMap reference samples	MAF >0.01; Call rate >99%; HWE P-value >1.0e-04	ShapeIt v2	Impute 2 with Estonian-specific reference	Related individuals with pi_hat > 0.2 removed (1 individual per pair) (PLINK)	EPACTS 3.3	10 PCs; year of birth	PMID: 28401899; PMID: 24518929
QIMR	Human610-Quad, HumanCNV370-Quadv3, CoreExome and Human 317K arrays	Samples were excluded based on call rate (<95%), heterozygosity (>mean±3 SD), pedigree errors, genotype and phenotype sex discordance, and mean PC1 and PC2 scores > 6 standard deviations from the mean PC1 and PC2 reference scores for non-Australian European reference populations (HM3, GEUT)	BeadStudio GenCall score <0.7, MAF >0.01; Call rate >95%; HWE P-value >1.0e-06; r2 > 0.3	ShapeIt v2	University of Michigan imputation server	PCs	RAREMETALWORKER	year of birth, zygosity, 4 PCs	PMID: 18828730
QIMREndo	Illumina 670Quad	Samples were excluded based on call rate (<95%), heterozygosity (>mean±3 SD), pedigree errors, genotype and phenotype sex discordance, and mean PC1 and PC2 scores > 6 standard deviations from the mean PC1 and PC2 reference scores for non-Australian European reference populations (HM3, GEUT) ()	BeadStudio GenCall score <0.7, MAF >0.01; Call rate >95%; HWE P-value >1.0e-06; r2 > 0.3	ShapeIt v2	University of Michigan imputation server	PCs	RAREMETALWORKER	year of birth, 4 PCs	PMID: 21151130
iPSYCH	PsychChip_15048346_B		MAF >0.01; Call rate >95%; HWE P-value >1.0e-06	ShapeIt3	Impute 2 with 1000G phase 3	Homogenous Danish Samples identified via eigensoft-PCA. 1st and 2nd degree realtives removed with KING	PLINK	year of birth
ALSPAC	Illumina human660W-quad	Gender mismatch; IBS > 0.125	MAF >0.01; Call rate >95%; HWE P-value >1.0e-06	ShapeIt v2	Michigan imputation server (HRC r1.1)	PCs 1 to 10	SNPTEST v2.5	year of birth, 10 PCs	PMID: 22507742
Lifelines	Illumina Human CytoSNP12		MAF >0.01; Call rate >95%; HWE P-value >1.0e-04	NA	MaCH(1.0.17) and Minimac (minimac-beta-2012.10.3) with Genome of the Netherlands reference paper	PCs	PLINK	year of birth
Partners Biobank	Multi-Ethnic Genotyping Array		Call rate >95% before sample QC and >98%a after sample QC; HWE P-value 1e-6	Eagle	Impute 2 with 1000G phase 3	European American samples identified via PCA (Eigensoft). Related individuals with pi_hat > 0.2 removed (1 individual per pair) (PLINK).	PLINK		PMID: 30583798
WHI HIPFX	Illumina 550K and 610K		MAF >0.01; Call rate >98%; HWE P-value >1.0e-04	NA	Beagle using 1KGP v3.20101123	PCs and IBD analysis using Plink	Mach2dat
WHI GARNET	Illumina HumanOmni1-Quad v1-0 B		Call rate >97%; HWE P-value >1.0e-04	NA	Beagle using 1KGP v3.20101123	PCs and IBD analysis using Plink	Mach2dat
WHI WHIMS	HumanOmniExpressExome-8v1_B		MAF >0.01; Call rate >97%; HWE P-value >1.0e-04	NA	Beagle using 1KGP v3.20101123	PCs and IBD analysis using Plink	Mach2dat
WHI GECCO	Illumina 610 and Cytochip 370K		MAF >0.05; Call rate >97%; HWE P-value >1.0e-04	NA	Beagle using 1KGP v3.20101123	PCs and IBD analysis using Plink	Mach2dat
China Kadoorie Biobank	Affymetrix Axiom_CKB_1, Axiom_CKB_2	non East Asian ancestry, mismatch with reported gender, heterozygosity >+3SDs from the mean, XY aneuploidy	MAF difference from 1KGP EAS < 0.2; Call rate >98%; HWE P-value >1.0e-06	ShapeIt3	IMPUTE4 with 1KGP phase 3 with MAF in EAS > 0 (IMPUTE2 for chrX)	PCs 1 to 8, BOLT-LMM linear mixed model	BOLT-LMM v2.3.2		PMID: 22158673
BGI_140K	low-pass sequencing	Sequencing error >1%, abnormal karyotype	1KGP Phase III EAS minor allele frequency > 0.01; info >0.4; HWE P-value > 1.0e-6	NA	STITCHv1.2.7	PCs 1 to 5	PLINK 1.9	PC1-PC5, fetal gender, maternal age, whether the participant has previously underwent induced abortion	PMID: 30290141
WHI SHARE	Affymetrix 6.0		MAF >0.01; Call rate >90%; HWE P-value >1.0e-06	NA	Beagle using 1KGP v3.20101123	PCs and IBD analysis using Plink	Mach2dat
