# Supplementary material for: The genetic architecture of sporadic and multiple consecutive miscarriage
Source: Nat Commun. 2020 Nov 25;11:5980. doi: 10.1038/s41467-020-19742-5 (PMC7689465; doi:10.1038/s41467-020-19742-5)
Supplement: Supplementary file 6 — Supplementary Data 3 [file 41467_2020_19742_MOESM6_ESM.xlsx]

## Sheet: ST3. Significant loci
Supplementary Table 3. Genome-wide significant variants from miscarriage GWAS meta-analyses.
Phenotype	Ancestry	Variant	Chromosome	Position	Effect allele	Other allele	EAF*	OR (95% CI)	P-value	Heterogeneity P-value
Sporadic miscarriage	trans-ethnic	rs10270417	7	25799726	C	T	0.98	NA	5.97e-09	P_ancestry_het = 1.43e-09 P_residual_het = 0.95
Sporadic miscarriage	European	rs146350366	13	23353493	G	A	0.99	1.39 (1.24-1.56)	3.15e-08	0.67
Multiple consecutive miscarriage	European	rs138993181	2	15158009	A	C	0.006	3.61 (2.23-5.84)	P_Firth = 1.7e-07; P_original_meta = 1.6e-08	P_het_Firth = 0.01
		rs7859844	9	83677992	A	G	0.06	1.68 (1.42-1.99)	P_Firth = 2.0e-09; P_original_meta = 1.3e-08	P_het_Firth = 0.15
		rs143445068	11	19632396	C	G	0.008	3.43 (2.35-5.00)	P_Firth = 1.8e-10; P_original_meta = 5.2e-09	P_het_Firth = 0.79
		rs183453668	21	44831990	A	G	0.005	3.78 (2.44-5.85)	P_Firth = 2.5e-09; P_original_meta = 2.8e-08	P_het_Firth = 0.76
*EAF – average effect allele frequency in the meta-analysis
