# Supplementary material for: The genetic architecture of sporadic and multiple consecutive miscarriage
Source: Nat Commun. 2020 Nov 25;11:5980. doi: 10.1038/s41467-020-19742-5 (PMC7689465; doi:10.1038/s41467-020-19742-5)
Supplement: Supplementary file 7 — Supplementary Data 4 [file 41467_2020_19742_MOESM7_ESM.xlsx]

## Sheet: ST4. Lookup of previous RM loci
Supplementary Table 4. Look-up of the markers previously associated with recurrent miscarriage (PMID: 27842992) in sporadic miscarriage (SM) EUR and multiple consecutive miscarriage (MCM) GWAS meta-analyses
SNP	P_value_MCM	P_value_SM
rs1045642	0.4458	0.2884
rs1799752	NA	NA
rs2033962	0.4742	0.6495
rs1229984	0.6837	0.5683
rs1501299	0.409	0.3046
rs2241766	0.7269	0.3986
rs4994	0.1158	0.08752
rs699	0.845	0.2257
rs5186	0.5782	0.4034
rs2066853	0.8953	0.3131
rs671	NA	NA
rs12782763	NA	NA
rs28717001	NA	NA
rs28651243	NA	NA
rs13588187	NA	NA
rs1050606	0.3571	0.1462
rs1575945	NA	NA
rs5742904	NA	NA
rs429358	0.2374	0.8138
rs6152	NA	NA
rs17880664	NA	NA
rs2281517	0.1648	0.7444
rs333	NA	NA
rs1799987	0.3277	0.4437
rs2569190	0.6144	0.5615
rs4801789	NA	NA
rs4680	NA	0.6989
rs2146881	0.7463	0.9313
rs3742264	0.3066	0.3631
rs940	0.7308	0.4969
rs1087	0.348	0.5889
rs1926447	0.5285	0.4555
rs231775	0.286	0.9488
rs3732378	0.5368	0.4606
rs3732379	0.3761	0.1353
rs1048943	0.8241	0.9995
rs4646903	0.05	0.2466
rs62551	NA	NA
rs1056836	0.1388	0.8903
rs3892097	0.4333	0.1835
rs3742330	0.8094	0.53
rs10719	0.4849	0.2586
rs3020314	0.8486	0.198
rs9340799	0.2637	0.3404
rs2234693	0.4059	0.5651
rs1256049	0.4361	0.7767
rs4986938	0.8714	0.2299
rs1799963	0.4074	0.7753
rs510317	0.4062	0.187
rs1801020	0.2435	0.9529
rs3024477	0.9091	0.5383
rs5985	0.8851	0.2234
rs2234767	0.3998	0.9737
rs1800682	0.6648	0.00848
rs763110	0.8753	0.04263
rs9682	0.1749	0.3945
rs4220	0.2965	0.1339
rs1800790	0.5597	0.08476
rs3761548	NA	NA
rs2232365	NA	NA
rs5902434	NA	NA
rs2294021	NA	NA
rs1394205	0.2709	0.1044
rs6166	0.05796	0.3529
rs41423247	0.3796	0.952
rs6198	0.4608	0.2865
rs17883901	0.1628	0.00606
rs1671153	0.5805	0.8069
rs1654410	0.2607	0.5538
rs1654419	0.5086	0.6272
rs1613662	0.6368	0.6021
rs713041	0.7163	0.7051
rs3957357	NA	NA
rs4925	0.01385	0.2035
rs11509437	NA	NA
rs11509438	0.4665	0.423
rs156697	0.01385	0.1504
rs1695	0.6391	0.5567
rs9898	0.5161	0.9487
rs2228243	0.02952	0.1597
rs6203	0.3456	0.4472
rs4259403	NA	NA
rs3739319	0.5552	0.7032
rs9298586	NA	NA
rs62559044	NA	NA
rs680	0.2008	0.4439
rs629849	0.7682	0.2425
rs1800587	0.166	0.8677
rs17561	0.1725	0.8876
rs1143634	0.1258	0.5538
rs1143627	0.1571	0.2597
rs16944	0.1674	0.2855
rs1143627	0.1571	0.2597
rs1143633	0.8056	0.1685
rs454078	0.4501	0.6172
rs423904	0.4205	0.5713
rs419598	0.3435	0.5981
rs315952	0.5712	0.6462
rs2234650	0.308	0.4207
rs1878672	0.902	0.485
rs3024492	0.8608	0.6974
rs1554286	0.7481	0.2353
rs1518111	0.5355	0.09118
rs3024491	0.8038	0.4937
rs3024490	0.717	0.1417
rs3021097	NA	NA
rs1800872	0.5328	0.1354
rs1800896	0.6441	0.411
rs3135932	0.6264	0.6825
rs763780	0.5742	0.285
rs2275913	0.2615	0.4135
rs360718	0.8165	0.9655
rs360717	0.8179	0.9696
rs1946519	0.4206	0.6583
rs1946518	0.3476	0.6019
rs187238	0.8169	0.9025
rs9992580	0.8825	0.3581
rs4833837	0.8794	0.3679
rs2055979	0.9401	0.9269
rs13143866	0.6534	0.72
rs2243250	0.1771	0.6498
rs1805010	0.09339	0.6449
rs1800797	0.04211	0.3398
rs2069827	0.4252	0.8027
rs1548216	0.3535	0.6987
rs1800796	0.5595	0.905
rs1800795	0.05714	0.4624
rs35118453	0.8309	0.9859
rs1126643	0.8855	0.9195
rs5918	0.4569	0.7066
rs2230724	0.3213	0.9373
rs17709898	0.4683	0.9604
rs6838752	0.4254	0.8776
rs7654599	0.2121	0.8432
rs3828550	0.5512	0.876
rs11941492	0.7126	0.4617
rs7692791	0.8489	0.6135
rs6837735	0.7717	0.6746
rs1531290	0.5182	0.8643
rs2071559	0.7775	0.132
rs2305948	0.4314	0.2179
rs1870377	0.4824	0.8956
rs7799039	0.9822	0.5727
rs1137101	0.08035	0.05005
rs2293275	0.1552	0.429
rs12470652	0.8857	0.06087
rs929271	0.588	0.2091
rs909253	0.2975	0.5205
rs7095891	0.4914	0.9898
rs11003125	0.77	0.5926
rs7096206	0.4596	0.2648
rs5030737	0.4815	0.6724
rs1800450	0.2218	0.1318
rs1800451	0.4793	0.0262
rs2279744	0.1827	0.4727
rs1051792	0.5554	0.4413
rs41275794	0.6541	0.4126
rs12976445	0.3343	0.6579
rs2910164	0.9077	0.3478
rs2292832	0.8183	0.7655
rs11614913	0.942	0.03901
rs3746444	0.7307	0.676
rs1799750	NA	NA
rs2285053	0.8299	0.7798
rs243865	0.9109	0.2205
rs35068180	NA	NA
rs3918242	0.4637	0.9167
rs2236225	0.5819	0.4035
rs2274976	0.646	0.7584
rs1801133	0.135	0.07913
rs1801131	0.9212	0.2843
rs1805087	0.5188	0.679
rs10380	0.4456	0.987
rs1801394	0.3911	0.4617
rs6721961	0.2121	0.6043
rs1983526	0.7963	0.8556
rs1049174	0.4673	0.6207
rs2255336	0.8129	0.1984
rs2617160	0.412	0.6813
rs2617161	NA	NA
rs2246809	0.873	0.2099
rs2617169	0.8872	0.1807
rs2617170	0.1208	0.4948
rs8102561	NA	NA
rs1654503	0.001375	0.9771
rs775893	0.4254	0.9566
rs12768	0.1981	0.06559
rs743507	0.9526	0.3369
rs11771443	0.7087	0.4233
rs1541861	0.8328	0.4432
rs2853792	0.6754	0.7284
rs2853796	0.9588	0.6407
rs7830	0.3723	0.002444
rs79468462	NA	NA
rs9282804	NA	NA
rs617606555	NA	NA
rs1007311	0.6553	0.1847
rs3918188	0.6042	0.08204
rs2070744	0.8295	0.3186
rs1799983	0.7377	0.5219
rs1052133	0.3763	0.7022
rs1042522	0.1653	0.9543
rs1799768	NA	NA
rs6092	0.8271	0.4645
rs2227694	0.07248	0.4819
rs7242	0.9293	0.7241
rs2227631	0.7229	0.8453
rs1799889	NA	NA
rs7020782	0.3503	0.9995
rs11267092	NA	NA
rs168753	0.4533	0.392
rs4704397	0.1657	0.5836
rs590688	0.5789	0.607
rs518162	0.3455	0.9371
rs545835	0.5139	0.7256
rs503362	0.0512	0.7853
rs508533	0.2803	0.5332
rs560291	0.8716	0.733
rs590688	0.5789	0.607
rs11224592	0.01862	0.826
rs10895068	0.6816	0.3591
rs1042839	0.01102	0.5962
rs1042838	0.01786	0.5456
rs2227564	0.9434	0.3733
rs4251923	0.7214	0.03358
rs4252114	0.6543	0.1269
rs1801282	0.3349	0.9906
rs1341239	0.1029	0.4179
rs2244502	0.01771	0.4792
rs9292573	0.1741	0.8066
rs37389	0.8543	0.3445
rs13354826	0.1709	0.9182
rs1799809	0.2198	0.2772
rs1799808	0.5209	0.5082
rs3795828	0.07068	0.6211
rs12409155	0.3461	0.775
rs7513898	0.2264	0.2591
rs3806451	0.289	0.431
rs4839391	0.3046	0.9394
rs139466708	NA	NA
rs1044837	0.2536	0.5554
rs7514102	0.02097	0.5228
rs4627609	0.05049	0.3039
rs6731838	0.4116	0.1197
rs3746684	0.2499	0.5952
rs6053283	0.2241	0.4889
rs6053286	0.6429	0.2409
rs6085088	0.5269	0.09246
rs8116536	0.2477	0.4808
rs3024718	0.1098	0.6389
rs3024719	0.6917	0.6127
rs3024778	NA	NA
rs3024731	0.7773	0.8628
rs3024772	0.5799	0.4819
rs3024735	0.2756	0.9158
rs14035	0.9979	0.4959
rs1862513	0.2476	0.4265
rs1800807	0.2284	0.9872
rs1800805	0.05272	0.4491
rs6127	0.2823	0.9283
rs2232698	0.3061	NA
rs6103	0.6285	0.04624
rs6098	0.6701	0.04073
rs2227589	0.9907	0.3474
rs6259	0.5878	0.6588
rs1799941	0.2837	0.8207
rs6257	0.717	0.997
rs1131596	0.599	0.4406
rs1051266	0.499	0.6724
rs4880	0.9684	0.3054
rs1053004	0.4062	0.03097
rs1053023	0.3684	0.2449
rs6990375	0.8198	0.8722
rs9426	0.8731	0.2674
rs9606756	NA	0.6082
rs1801198	0.5684	0.7221
rs77436142	NA	NA
rs11701143	0.9205	0.6161
rs225361	0.1154	0.1392
rs533093	0.2616	0.09111
rs225439	0.2524	0.3597
rs10931292	0.6991	0.5142
rs10153820	0.9022	0.04206
rs8176592	0.706	0.7241
rs1800474	NA	NA
rs1800471	0.455	0.5808
rs1800470	0.06842	0.415
rs1800468	0.9179	0.759
rs1800469	0.1831	0.2718
rs1982073	NA	NA
rs1042579	0.06582	0.3693
rs3752874	0.09535	0.7185
rs10053538	0.1213	0.442
rs10515746	0.4378	0.3644
rs4898	NA	NA
rs2277698	0.09605	0.1052
rs2234921	0.565	0.01274
rs5749511	0.3415	0.4992
rs17035945	0.6422	0.6692
rs1800629	0.9836	0.4894
rs1800750	0.4704	0.1215
rs1800629	0.9836	0.4894
rs361525	0.4889	0.8545
rs1799964	0.9108	0.4053
rs1800630	0.5102	0.4408
rs1799724	0.8303	0.7466
rs1706395	NA	NA
rs6695978	0.9426	0.7689
rs1800532	0.1815	0.5181
rs2234919	0.8699	0.8811
rs1991517	0.6546	0.1954
rs34743033	NA	NA
rs833070	0.8859	0.3185
rs3025020	0.3898	0.2238
rs833068	0.6585	0.1281
rs833069	0.6317	0.2231
rs3024997	0.72	0.1708
rs3024998	0.697	0.1191
rs3025000	0.7547	0.1934
rs3025006	0.94	0.03775
rs3025030	0.9069	0.8026
rs2146323	0.5905	0.438
rs3025033	0.3729	0.6996
rs3025035	0.004278	0.4875
rs10434	0.827	0.5932
rs833061	0.8381	0.3184
rs3025020	0.3898	0.2238
rs3025010	0.2191	0.2596
rs699947	0.8982	0.5303
rs1570360	0.7955	0.1236
rs3025039	0.8271	0.9052
rs2010963	0.6436	0.1668
rs11077	0.6216	0.03384
