# Supplementary material for: The genetic architecture of sporadic and multiple consecutive miscarriage
Source: Nat Commun. 2020 Nov 25;11:5980. doi: 10.1038/s41467-020-19742-5 (PMC7689465; doi:10.1038/s41467-020-19742-5)
Supplement: Supplementary file 8 — Supplementary Data 5 [file 41467_2020_19742_MOESM8_ESM.xlsx]

## Sheet: ST5. Heritability
Supplementary Table 5. Model fit and parameter estimates (with 95% confidence intervals). There was insufficient power to distinguish between an AE and a CE model (due to relative sizes of the sample, the effects and the prevalence): as such we report the AE model in the main text for comparison with the LD score results (which effectively uses an AE model).
Model	Δ-2LL	Δ df	p	σ2A	σ2D	σ2C	σ2E
ACE (-2LL 6278.50)				.11 (.00, .36)	NA	.16 (.00, .32)	.73 (.63, .82)
ADE (-2LL 6279.75)				.29 (.20, .38)	.00 (.00, .30)	NA	.74 (.64, .84)
AE	1.254	1	0.27	.29 (.20, .38)	NA	NA	.71 (.62, .80)
CE	0.441	1	0.51	NA	NA	.25 (.17, .33)	.75 (.67, .83)
E	26.779	2	1.53E-06	NA	NA	NA	1
