# Supplementary material for: The genetic architecture of sporadic and multiple consecutive miscarriage
Source: Nat Commun. 2020 Nov 25;11:5980. doi: 10.1038/s41467-020-19742-5 (PMC7689465; doi:10.1038/s41467-020-19742-5)
Supplement: Supplementary file 9 — Supplementary Data 6 [file 41467_2020_19742_MOESM9_ESM.xlsx]

## Sheet: ST6. SM LDSC results
Supplementary Table 6. Results of the LD Score regression (LDSC) analysis for sporadic miscarriage EUR ancestry GWAS meta-analysis
trait1	trait2	PMID	Category	ethnicity	note	rg	se	z	p	h2_obs	h2_obs_se	h2_int	h2_int_se	gcov_int	gcov_int_se	FDR
sm	Ever had stillbirth_ spontaneous miscarriage or termination	0	ukbb	European	SNPs from the MHC (chr6 26M~34M) region was removed for this traits	0.7451	0.0781	9.5454	1.36e-21	0.0198	0.0031	0.9957	0.0077	0.5719	0.0058	1.0336e-18
sm	Risk taking	0	ukbb	European	SNPs from the MHC (chr6 26M~34M) region was removed for this traits	0.5761	0.0941	6.1202	9.34e-10	0.0557	0.0028	1.0042	0.0089	0.0202	0.0049	3.5492e-07
sm	Number of children ever born	27798627	reproductive	European	SNPs from the MHC (chr6 26M~34M) region was removed for this traits	0.6899	0.1196	5.7701	7.92e-09	0.0254	0.0018	0.9717	0.0072	0.0196	0.0045	2.0064e-06
sm	Age started oral contraceptive pill	0	ukbb	European	SNPs from the MHC (chr6 26M~34M) region was removed for this traits	-0.681	0.1244	-5.475	4.37e-08	0.0481	0.0042	1.0165	0.0076	-0.0128	0.0047	8.303e-06
sm	Past tobacco smoking	0	ukbb	European	SNPs from the MHC (chr6 26M~34M) region was removed for this traits	-0.3738	0.0752	-4.9712	6.65e-07	0.0912	0.0041	1.0208	0.0105	-0.019	0.0051	8.03429e-05
sm	Number of full brothers	0	ukbb	European	SNPs from the MHC (chr6 26M~34M) region was removed for this traits	0.6235	0.1256	4.964	6.91e-07	0.0188	0.0018	1.0278	0.0069	0.0071	0.0051	8.03429e-05
sm	Number of full sisters	0	ukbb	European	SNPs from the MHC (chr6 26M~34M) region was removed for this traits	0.7101	0.1434	4.9506	7.4e-07	0.0187	0.0018	1.0394	0.0068	0.0054	0.0054	8.03429e-05
sm	Falls in the last year	0	ukbb	European	SNPs from the MHC (chr6 26M~34M) region was removed for this traits	0.4543	0.0925	4.9089	9.16e-07	0.0327	0.0021	1.0033	0.0078	0.0027	0.0047	8.42909e-05
sm	Number of live births	0	ukbb	European	SNPs from the MHC (chr6 26M~34M) region was removed for this traits	0.4186	0.0863	4.8526	1.22e-06	0.0616	0.0041	1.0073	0.0079	0.1185	0.0049	8.42909e-05
sm	Ever smoked	0	ukbb	European	SNPs from the MHC (chr6 26M~34M) region was removed for this traits	0.369	0.0757	4.8722	1.1e-06	0.0754	0.0034	1.0212	0.0102	0.0205	0.0051	8.42909e-05
sm	Illness_ injury_ bereavement_ stress in last 2 years: None of the above	0	ukbb	European	SNPs from the MHC (chr6 26M~34M) region was removed for this traits	-0.594	0.1221	-4.8644	1.15e-06	0.0231	0.0017	1.0122	0.0065	-0.014	0.005	8.42909e-05
sm	Number of operations_ self-reported	0	ukbb	European	SNPs from the MHC (chr6 26M~34M) region was removed for this traits	0.4622	0.097	4.7667	1.87e-06	0.0384	0.0022	1.0352	0.0075	0.0446	0.0049	0.000118433
sm	Smoking status: Current	0	ukbb	European	SNPs from the MHC (chr6 26M~34M) region was removed for this traits	0.4404	0.0948	4.6434	3.43e-06	0.0517	0.0028	1.0151	0.0092	0.0066	0.0056	0.0001862
sm	Pain type(s) experienced in last month: None of the above	0	ukbb	European	SNPs from the MHC (chr6 26M~34M) region was removed for this traits	-0.4457	0.0959	-4.6491	3.33e-06	0.0551	0.0027	1.0375	0.009	-0.0137	0.0054	0.0001862
sm	Illness_ injury_ bereavement_ stress in last 2 years: Financial difficulties	0	ukbb	European	SNPs from the MHC (chr6 26M~34M) region was removed for this traits	0.5007	0.1085	4.6127	3.98e-06	0.0332	0.0022	1.0276	0.0081	0.0259	0.0052	0.000201653
sm	Current tobacco smoking	0	ukbb	European	SNPs from the MHC (chr6 26M~34M) region was removed for this traits	0.418	0.0916	4.5606	5.1e-06	0.055	0.0029	1.0142	0.0094	0.0067	0.0056	0.00024225
sm	Pain type(s) experienced in last month: Neck or shoulder pain	0	ukbb	European	SNPs from the MHC (chr6 26M~34M) region was removed for this traits	0.4885	0.1086	4.4965	6.91e-06	0.0326	0.002	1.0273	0.0075	0.0105	0.0049	0.000308918
sm	Pain type(s) experienced in last month: Stomach or abdominal pain	0	ukbb	European	SNPs from the MHC (chr6 26M~34M) region was removed for this traits	0.5167	0.1187	4.3511	1.35e-05	0.0217	0.0017	1.0059	0.007	0.0152	0.0046	0.00057
sm	Pain type(s) experienced in last month: Back pain	0	ukbb	European	SNPs from the MHC (chr6 26M~34M) region was removed for this traits	0.4059	0.0949	4.2773	1.89e-05	0.0394	0.0023	1.0236	0.009	0.0044	0.0049	0.000756
sm	Wheeze or whistling in the chest in last year	0	ukbb	European	SNPs from the MHC (chr6 26M~34M) region was removed for this traits	0.364	0.0859	4.2351	2.28e-05	0.0603	0.003	1.03	0.0099	0.0132	0.0049	0.0008664
sm	Age of first birth	27798627	reproductive	European	SNPs from the MHC (chr6 26M~34M) region was removed for this traits	-0.4014	0.0966	-4.1536	3.27e-05	0.0624	0.0036	0.9531	0.008	0.0115	0.0048	0.00118343
sm	Maternal smoking around birth	0	ukbb	European	SNPs from the MHC (chr6 26M~34M) region was removed for this traits	0.3196	0.0787	4.0617	4.87e-05	0.05	0.0028	1.0347	0.009	0.0106	0.0054	0.00146933
sm	Seen doctor (GP) for nerves_ anxiety_ tension or depression	0	ukbb	European	SNPs from the MHC (chr6 26M~34M) region was removed for this traits	0.3205	0.0791	4.0522	5.07e-05	0.0612	0.0031	1.015	0.0096	0.0214	0.0051	0.00146933
sm	Age at first live birth	0	ukbb	European	SNPs from the MHC (chr6 26M~34M) region was removed for this traits	-0.3238	0.0795	-4.0705	4.69e-05	0.1655	0.0077	1.0484	0.0095	0.0313	0.0047	0.00146933
sm	Non-cancer illness code_ self-reported: emphysema/chronic bronchitis	0	ukbb	European	SNPs from the MHC (chr6 26M~34M) region was removed for this traits	0.6378	0.1568	4.068	4.74e-05	0.0097	0.0017	0.9881	0.007	-0.0042	0.0046	0.00146933
sm	Medication for cholesterol_ blood pressure_ diabetes_ or take exogenous hormones: Hormone replacement therapy	0	ukbb	European	SNPs from the MHC (chr6 26M~34M) region was removed for this traits	0.6189	0.153	4.0457	5.22e-05	0.0155	0.0027	1.0017	0.0062	-0.0008	0.0043	0.00146933
sm	Pain type(s) experienced in last month: Hip pain	0	ukbb	European	SNPs from the MHC (chr6 26M~34M) region was removed for this traits	0.4339	0.1069	4.0583	4.94e-05	0.0235	0.002	1.019	0.0076	0.0088	0.0054	0.00146933
sm	Townsend deprivation index at recruitment	0	ukbb	European	SNPs from the MHC (chr6 26M~34M) region was removed for this traits	0.3755	0.0934	4.0192	5.84e-05	0.0337	0.002	1.0352	0.0072	-0.0002	0.0051	0.00158514
sm	Blood clot_ DVT_ bronchitis_ emphysema_ asthma_ rhinitis_ eczema_ allergy diagnosed by doctor: Emphysema/chronic bronchitis	0	ukbb	European	SNPs from the MHC (chr6 26M~34M) region was removed for this traits	0.5804	0.1458	3.9817	6.84e-05	0.0126	0.0017	0.9856	0.0073	0.0009	0.0046	0.00179255
sm	Loneliness_ isolation	0	ukbb	European	SNPs from the MHC (chr6 26M~34M) region was removed for this traits	0.3606	0.094	3.8372	0.0001	0.0377	0.0023	1.0244	0.0078	0.0039	0.0051	0.00253333
sm	Frequency of depressed mood in last 2 weeks	0	ukbb	European	SNPs from the MHC (chr6 26M~34M) region was removed for this traits	0.37	0.1006	3.6769	0.0002	0.0423	0.0028	1.0118	0.0087	0.0009	0.0054	0.00475
sm	Frequency of tenseness / restlessness in last 2 weeks	0	ukbb	European	SNPs from the MHC (chr6 26M~34M) region was removed for this traits	0.3645	0.0968	3.7654	0.0002	0.0435	0.0027	1.016	0.0093	0.0067	0.0053	0.00475
sm	Exposure to tobacco smoke outside home	0	ukbb	European	SNPs from the MHC (chr6 26M~34M) region was removed for this traits	0.3488	0.0975	3.5765	0.0003	0.0316	0.0024	1.0205	0.0084	-0.001	0.0044	0.00616216
sm	Overall health rating	0	ukbb	European	SNPs from the MHC (chr6 26M~34M) region was removed for this traits	0.2841	0.0787	3.6125	0.0003	0.0994	0.0031	1.0638	0.0106	0.0158	0.0058	0.00616216
sm	Chest pain or discomfort	0	ukbb	European	SNPs from the MHC (chr6 26M~34M) region was removed for this traits	0.4014	0.11	3.6496	0.0003	0.0331	0.0021	1.0178	0.0078	0.0144	0.0051	0.00616216
sm	Illnesses of siblings: None of the above (group 2)	0	ukbb	European	SNPs from the MHC (chr6 26M~34M) region was removed for this traits	-0.6524	0.1792	-3.6394	0.0003	0.0092	0.0017	1.0014	0.0066	-0.0069	0.0047	0.00616216
sm	Medication for pain relief_ constipation_ heartburn: Ibuprofen (e.g. Nurofen)	0	ukbb	European	SNPs from the MHC (chr6 26M~34M) region was removed for this traits	0.3789	0.1054	3.594	0.0003	0.0226	0.0017	0.9978	0.0066	0.0004	0.0043	0.00616216
sm	Illnesses of siblings: Severe depression	0	ukbb	European	SNPs from the MHC (chr6 26M~34M) region was removed for this traits	0.5156	0.1448	3.5606	0.0004	0.0144	0.0018	1.0032	0.0068	0.0086	0.0048	0.008
sm	Frequency of unenthusiasm / disinterest in last 2 weeks	0	ukbb	European	SNPs from the MHC (chr6 26M~34M) region was removed for this traits	0.3089	0.0891	3.4683	0.0005	0.039	0.0027	1.0165	0.0093	0.0068	0.0045	0.0095
sm	Medication for pain relief_ constipation_ heartburn: None of the above	0	ukbb	European	SNPs from the MHC (chr6 26M~34M) region was removed for this traits	-0.2791	0.0806	-3.4622	0.0005	0.0544	0.0026	1.0288	0.0089	-0.0113	0.0052	0.0095
sm	Frequency of tiredness / lethargy in last 2 weeks	0	ukbb	European	SNPs from the MHC (chr6 26M~34M) region was removed for this traits	0.308	0.0901	3.4204	0.0006	0.0598	0.0029	1.0261	0.0093	0.0135	0.0054	0.0103636
sm	Back pain for 3+ months	0	ukbb	European	SNPs from the MHC (chr6 26M~34M) region was removed for this traits	0.5322	0.1553	3.4273	0.0006	0.0403	0.0058	0.9917	0.0068	-0.0042	0.0042	0.0103636
sm	Smoking status: Previous	0	ukbb	European	SNPs from the MHC (chr6 26M~34M) region was removed for this traits	0.275	0.0804	3.4213	0.0006	0.0519	0.003	1.0209	0.0098	0.0178	0.0052	0.0103636
sm	Diagnoses - main ICD10: R10 Abdominal and pelvic pain	0	ukbb	European	SNPs from the MHC (chr6 26M~34M) region was removed for this traits	0.4439	0.129	3.441	0.0006	0.0121	0.0017	0.9959	0.0073	0.0098	0.0045	0.0103636
sm	Number of children fathered	0	ukbb	European	SNPs from the MHC (chr6 26M~34M) region was removed for this traits	0.419	0.1234	3.3945	0.0007	0.032	0.0037	1.0119	0.007	0.0043	0.0043	0.0118222
sm	Illness_ injury_ bereavement_ stress in last 2 years: Serious illness_ injury or assault to yourself	0	ukbb	European	SNPs from the MHC (chr6 26M~34M) region was removed for this traits	0.4072	0.1241	3.2815	0.001	0.0141	0.0017	1.0118	0.007	0.0107	0.0047	0.0165217
sm	Number of self-reported non-cancer illnesses	0	ukbb	European	SNPs from the MHC (chr6 26M~34M) region was removed for this traits	0.2591	0.0793	3.2662	0.0011	0.0614	0.0025	1.0262	0.0103	0.0227	0.0054	0.0174167
sm	Health satisfaction	0	ukbb	European	SNPs from the MHC (chr6 26M~34M) region was removed for this traits	0.3162	0.0968	3.2681	0.0011	0.083	0.0053	1.0063	0.0074	0.0085	0.0048	0.0174167
sm	Had other major operations	0	ukbb	European	SNPs from the MHC (chr6 26M~34M) region was removed for this traits	0.4177	0.1291	3.2369	0.0012	0.0303	0.0031	1.0103	0.0069	0.0452	0.005	0.01824
sm	Illnesses of mother: Chronic bronchitis/emphysema	0	ukbb	European	SNPs from the MHC (chr6 26M~34M) region was removed for this traits	0.4569	0.1406	3.2496	0.0012	0.0125	0.002	1.0054	0.0069	0.0043	0.0047	0.01824
sm	Non-cancer illness code_ self-reported: asthma	0	ukbb	European	SNPs from the MHC (chr6 26M~34M) region was removed for this traits	0.2377	0.074	3.2135	0.0013	0.0584	0.0055	1.0243	0.0143	0.0116	0.0055	0.0186415
sm	Blood clot_ DVT_ bronchitis_ emphysema_ asthma_ rhinitis_ eczema_ allergy diagnosed by doctor: Asthma	0	ukbb	European	SNPs from the MHC (chr6 26M~34M) region was removed for this traits	0.2397	0.0747	3.2111	0.0013	0.0576	0.0054	1.0238	0.0143	0.0108	0.0055	0.0186415
sm	Mineral and other dietary supplements: Zinc	0	ukbb	European	SNPs from the MHC (chr6 26M~34M) region was removed for this traits	0.4266	0.1325	3.2188	0.0013	0.0112	0.0015	0.9878	0.0059	-0.0047	0.0046	0.0186415
sm	Seen a psychiatrist for nerves_ anxiety_ tension or depression	0	ukbb	European	SNPs from the MHC (chr6 26M~34M) region was removed for this traits	0.3091	0.0969	3.1911	0.0014	0.0309	0.0021	1.0065	0.0083	0.0213	0.0045	0.0186667
sm	Chest pain or discomfort walking normally	0	ukbb	European	SNPs from the MHC (chr6 26M~34M) region was removed for this traits	0.4535	0.1422	3.1893	0.0014	0.0743	0.0092	1.0092	0.007	-0.0021	0.0049	0.0186667
sm	Non-cancer illness code_ self-reported: diverticular disease/diverticulitis	0	ukbb	European	SNPs from the MHC (chr6 26M~34M) region was removed for this traits	0.3835	0.1201	3.1918	0.0014	0.0126	0.0016	0.9943	0.0068	-0.0031	0.0044	0.0186667
sm	Pain type(s) experienced in last month: Knee pain	0	ukbb	European	SNPs from the MHC (chr6 26M~34M) region was removed for this traits	0.2803	0.0878	3.1922	0.0014	0.0407	0.0023	1.014	0.0084	0.0057	0.005	0.0186667
sm	Mothers age at death	0	ukbb	European	SNPs from the MHC (chr6 26M~34M) region was removed for this traits	-0.3907	0.1234	-3.1657	0.0015	0.0244	0.003	1.0279	0.0077	-0.0033	0.0049	0.0196552
sm	Depressive symptoms	27089181	psychiatric	European	SNPs from the MHC (chr6 26M~34M) region was removed for this traits	0.3173	0.1006	3.1536	0.0016	0.0475	0.0037	0.9999	0.0071	0.005	0.0052	0.0206102
sm	Miserableness	0	ukbb	European	SNPs from the MHC (chr6 26M~34M) region was removed for this traits	0.2622	0.0849	3.0892	0.002	0.0642	0.0036	1.0183	0.011	-0.0014	0.0055	0.0253333
sm	Vitamin and mineral supplements: Vitamin C	0	ukbb	European	SNPs from the MHC (chr6 26M~34M) region was removed for this traits	0.3938	0.1281	3.0732	0.0021	0.0134	0.0017	0.9976	0.0075	-0.0102	0.005	0.0261639
sm	Getting up in morning	0	ukbb	European	SNPs from the MHC (chr6 26M~34M) region was removed for this traits	-0.226	0.0738	-3.0612	0.0022	0.0682	0.0031	1.041	0.0108	0.0031	0.0047	0.0265397
sm	Morning/evening person (chronotype)	0	ukbb	European	SNPs from the MHC (chr6 26M~34M) region was removed for this traits	0.1949	0.0637	3.0572	0.0022	0.116	0.0043	1.042	0.0114	0.0026	0.0054	0.0265397
sm	Time spent using computer	0	ukbb	European	SNPs from the MHC (chr6 26M~34M) region was removed for this traits	0.2267	0.0745	3.044	0.0023	0.0959	0.0043	1.0456	0.0098	0.015	0.0056	0.0273125
sm	Diagnoses - main ICD10: K57 Diverticular disease of intestine	0	ukbb	European	SNPs from the MHC (chr6 26M~34M) region was removed for this traits	0.4131	0.136	3.0372	0.0024	0.0133	0.0015	1.0018	0.0065	-0.0035	0.005	0.0280615
sm	Financial situation satisfaction	0	ukbb	European	SNPs from the MHC (chr6 26M~34M) region was removed for this traits	0.3179	0.1053	3.0188	0.0025	0.058	0.006	1.0044	0.0081	0.0118	0.0049	0.0287879
sm	Blood clot_ DVT_ bronchitis_ emphysema_ asthma_ rhinitis_ eczema_ allergy diagnosed by doctor: None of the above	0	ukbb	European	SNPs from the MHC (chr6 26M~34M) region was removed for this traits	-0.1803	0.0606	-2.977	0.0029	0.0773	0.0062	1.0331	0.0165	-0.0113	0.005	0.0328955
sm	Lumbar spine bone mineral density	22504420	bone	Mixed	Caution: using these data may yield less robust results due to minor departure of the LD structure; SNPs from the MHC (chr6 26M-34M) region were removed for this trait	0.3022	0.1019	2.9656	0.003	0.2695	0.024	1.0135	0.0082	-0.0079	0.0047	0.0330435
sm	Alcohol drinker status: Previous	0	ukbb	European	SNPs from the MHC (chr6 26M~34M) region was removed for this traits	0.3633	0.1225	2.9652	0.003	0.0131	0.0016	1.0073	0.0068	-0.0006	0.0047	0.0330435
sm	Sleep duration	0	ukbb	European	SNPs from the MHC (chr6 26M~34M) region was removed for this traits	-0.2185	0.074	-2.9538	0.0031	0.0712	0.0037	1.0242	0.0103	0.0027	0.0058	0.0336571
sm	Medication for pain relief_ constipation_ heartburn: Paracetamol	0	ukbb	European	SNPs from the MHC (chr6 26M~34M) region was removed for this traits	0.2501	0.0847	2.9524	0.0032	0.043	0.0024	1.0269	0.0087	0.0141	0.0048	0.0342535
sm	Sleeplessness / insomnia	0	ukbb	European	SNPs from the MHC (chr6 26M~34M) region was removed for this traits	0.2258	0.077	2.9328	0.0034	0.0623	0.0028	1.0185	0.0089	0.0013	0.0051	0.0353973
sm	Mouth/teeth dental problems: None of the above	0	ukbb	European	SNPs from the MHC (chr6 26M~34M) region was removed for this traits	-0.2456	0.0838	-2.9323	0.0034	0.0377	0.0021	1.017	0.0082	-0.0095	0.0046	0.0353973
sm	Hearing difficulty/problems with background noise	0	ukbb	European	SNPs from the MHC (chr6 26M~34M) region was removed for this traits	0.2459	0.0849	2.8952	0.0038	0.0512	0.0026	1.0224	0.009	0.0192	0.0052	0.039027
sm	Bring up phlegm/sputum/mucus on most days	0	ukbb	European	SNPs from the MHC (chr6 26M~34M) region was removed for this traits	0.5352	0.1871	2.8608	0.0042	0.0261	0.006	1.0086	0.0074	-0.0047	0.0047	0.042
sm	Current employment status: Retired	0	ukbb	European	SNPs from the MHC (chr6 26M~34M) region was removed for this traits	-0.405	0.1416	-2.8591	0.0042	0.0084	0.0015	1.0164	0.007	-0.0134	0.0044	0.042
sm	Smoking/smokers in household	0	ukbb	European	SNPs from the MHC (chr6 26M~34M) region was removed for this traits	0.4022	0.141	2.8522	0.0043	0.0099	0.0019	1.012	0.0075	0.0067	0.0051	0.0424416
sm	Tobacco smoking: Ex-smoker	0	ukbb	European	SNPs from the MHC (chr6 26M~34M) region was removed for this traits	0.364	0.1277	2.8516	0.0044	0.0763	0.0081	1.0093	0.0078	0.0093	0.0047	0.0428718
sm	Exposure to tobacco smoke at home	0	ukbb	European	SNPs from the MHC (chr6 26M~34M) region was removed for this traits	0.4077	0.1442	2.8272	0.0047	0.0117	0.0016	0.9991	0.0065	0.002	0.0045	0.0452152
sm	Current employment status: Unable to work because of sickness or disability	0	ukbb	European	SNPs from the MHC (chr6 26M~34M) region was removed for this traits	0.2878	0.1025	2.8088	0.005	0.0244	0.0019	1.0187	0.0074	0.0117	0.0047	0.0475
sm	Smoking Initiation	30617275	smoking_behaviour	European	SNPs from the MHC (chr6 26M~34M) region was removed for this traits	0.5299	0.1892	2.8011	0.0051	0.005	0.0011	1.1061	0.0094	-0.0035	0.0062	0.0478519
sm	Former alcohol drinker	0	ukbb	European	SNPs from the MHC (chr6 26M~34M) region was removed for this traits	0.4487	0.161	2.7872	0.0053	0.1241	0.0212	0.9962	0.0063	0.0057	0.0048	0.049122
sm	Leg pain on walking	0	ukbb	European	SNPs from the MHC (chr6 26M~34M) region was removed for this traits	0.3095	0.1128	2.7443	0.0061	0.0567	0.0051	1.0105	0.007	0.0085	0.0046	0.0547907
sm	Illnesses of father: High blood pressure	0	ukbb	European	SNPs from the MHC (chr6 26M~34M) region was removed for this traits	0.3635	0.1327	2.7388	0.0062	0.0194	0.0018	1.0135	0.0072	-0.003	0.0049	0.0547907
sm	Medication for pain relief_ constipation_ heartburn: Omeprazole (e.g. Zanprol)	0	ukbb	European	SNPs from the MHC (chr6 26M~34M) region was removed for this traits	0.3108	0.1131	2.7479	0.006	0.0182	0.0017	1.0195	0.0072	0.0077	0.0048	0.0547907
sm	Diagnoses - main ICD10: K22 Other diseases of oesophagus	0	ukbb	European	SNPs from the MHC (chr6 26M~34M) region was removed for this traits	0.6972	0.2547	2.7376	0.0062	0.0043	0.0015	1.0037	0.0068	-0.0111	0.0049	0.0547907
sm	Drive faster than motorway speed limit	0	ukbb	European	SNPs from the MHC (chr6 26M~34M) region was removed for this traits	0.2031	0.0743	2.7339	0.0063	0.0563	0.0028	1.0316	0.009	0.0143	0.0054	0.0550345
sm	Noisy workplace	0	ukbb	European	SNPs from the MHC (chr6 26M~34M) region was removed for this traits	0.2882	0.1059	2.7217	0.0065	0.0625	0.0055	1.0267	0.0072	0.0053	0.0048	0.0561364
sm	Long-standing illness_ disability or infirmity	0	ukbb	European	SNPs from the MHC (chr6 26M~34M) region was removed for this traits	0.2172	0.0807	2.6899	0.0071	0.0497	0.0024	1.0288	0.0085	0.0227	0.0053	0.0606292
sm	Hearing difficulty/problems: Yes	0	ukbb	European	SNPs from the MHC (chr6 26M~34M) region was removed for this traits	0.2432	0.0908	2.6796	0.0074	0.0414	0.0025	1.0159	0.0095	0.0119	0.0055	0.0624889
sm	Ulcerative colitis	26192919	autoimmune	European	SNPs from the MHC (chr6 26M~34M) region was removed for this traits	-0.2514	0.0953	-2.6379	0.0083	0.2587	0.0323	1.0466	0.0098	0.0046	0.0043	0.0693187
sm	Worrier / anxious feelings	0	ukbb	European	SNPs from the MHC (chr6 26M~34M) region was removed for this traits	-0.2127	0.0811	-2.6219	0.0087	0.0795	0.005	1.0008	0.0123	0.007	0.0061	0.0718696
sm	Diagnoses - main ICD10: R07 Pain in throat and chest	0	ukbb	European	SNPs from the MHC (chr6 26M~34M) region was removed for this traits	0.2691	0.1028	2.6168	0.0089	0.0163	0.0017	1.0053	0.0074	0.0114	0.0046	0.0727312
sm	Number of pregnancy terminations	0	ukbb	European	SNPs from the MHC (chr6 26M~34M) region was removed for this traits	0.4746	0.182	2.6082	0.0091	0.0613	0.0099	1.006	0.0075	-0.2055	0.0049	0.0735745
sm	Qualifications: NVQ or HND or HNC or equivalent	0	ukbb	European	SNPs from the MHC (chr6 26M~34M) region was removed for this traits	0.3215	0.1238	2.5967	0.0094	0.0149	0.0017	1.0117	0.0067	-0.0085	0.0048	0.0752
sm	Weight change compared with 1 year ago	0	ukbb	European	SNPs from the MHC (chr6 26M~34M) region was removed for this traits	0.4214	0.1629	2.5864	0.0097	0.0086	0.0014	1.0224	0.0064	-0.0084	0.0048	0.0767917
sm	Impedance of arm (left)	0	ukbb	European	SNPs from the MHC (chr6 26M~34M) region was removed for this traits	-0.1284	0.0499	-2.5703	0.0102	0.2337	0.0084	1.0944	0.0217	-0.0134	0.0061	0.0799175
sm	Systolic blood pressure_ automated reading	0	ukbb	European	SNPs from the MHC (chr6 26M~34M) region was removed for this traits	-0.1618	0.0637	-2.5394	0.0111	0.127	0.0057	1.0693	0.0152	-0.0061	0.0058	0.0835248
sm	Ever manic/hyper for 2 days	0	ukbb	European	SNPs from the MHC (chr6 26M~34M) region was removed for this traits	0.4397	0.1728	2.544	0.011	0.0182	0.0048	0.9953	0.0066	0.0028	0.0043	0.0835248
sm	Illness_ injury_ bereavement_ stress in last 2 years: Marital separation/divorce	0	ukbb	European	SNPs from the MHC (chr6 26M~34M) region was removed for this traits	0.5866	0.2305	2.545	0.0109	0.0043	0.0015	1.0083	0.0071	0.0084	0.0043	0.0835248
sm	Diagnoses - main ICD10: M20 Acquired deformities of fingers and toes	0	ukbb	European	SNPs from the MHC (chr6 26M~34M) region was removed for this traits	0.4091	0.1607	2.5458	0.0109	0.0097	0.0015	0.9985	0.0071	-0.0038	0.0049	0.0835248
sm	Pain type(s) experienced in last month: Headache	0	ukbb	European	SNPs from the MHC (chr6 26M~34M) region was removed for this traits	0.2022	0.0798	2.5344	0.0113	0.0448	0.0027	1.005	0.0092	0.0138	0.0052	0.0841961
sm	Neck/shoulder pain for 3+ months	0	ukbb	European	SNPs from the MHC (chr6 26M~34M) region was removed for this traits	0.5616	0.2229	2.5199	0.0117	0.0211	0.0061	1.0082	0.0073	-0.0075	0.0049	0.0846857
sm	Mouth/teeth dental problems: Dentures	0	ukbb	European	SNPs from the MHC (chr6 26M~34M) region was removed for this traits	0.205	0.0812	2.5238	0.0116	0.0481	0.0028	1.0358	0.0096	-0.0047	0.0049	0.0846857
sm	Diagnoses - main ICD10: K80 Cholelithiasis	0	ukbb	European	SNPs from the MHC (chr6 26M~34M) region was removed for this traits	0.3645	0.1444	2.5246	0.0116	0.0095	0.0019	1.024	0.0086	-0.0055	0.0052	0.0846857
sm	Vitamin and mineral supplements: Vitamin B	0	ukbb	European	SNPs from the MHC (chr6 26M~34M) region was removed for this traits	0.4242	0.1693	2.5061	0.0122	0.0075	0.0015	0.9992	0.0067	0.0013	0.0048	0.0866542
sm	Diagnoses - main ICD10: K29 Gastritis and duodenitis	0	ukbb	European	SNPs from the MHC (chr6 26M~34M) region was removed for this traits	0.4187	0.167	2.5066	0.0122	0.0074	0.0015	1.0038	0.0064	0.0019	0.0045	0.0866542
sm	Number of treatments/medications taken	0	ukbb	European	SNPs from the MHC (chr6 26M~34M) region was removed for this traits	0.1909	0.0764	2.497	0.0125	0.0604	0.0026	1.0332	0.0093	0.0084	0.0052	0.0878532
sm	Loud music exposure frequency	0	ukbb	European	SNPs from the MHC (chr6 26M~34M) region was removed for this traits	0.337	0.1351	2.4946	0.0126	0.0295	0.0046	1.0119	0.0071	0.0075	0.0045	0.0878532
sm	Job involves shift work	0	ukbb	European	SNPs from the MHC (chr6 26M~34M) region was removed for this traits	0.2788	0.1128	2.4702	0.0135	0.0304	0.0028	1.003	0.0063	0.0024	0.0047	0.0932727
sm	Ever used hormone-replacement therapy (HRT)	0	ukbb	European	SNPs from the MHC (chr6 26M~34M) region was removed for this traits	0.2655	0.1089	2.4375	0.0148	0.0408	0.0033	0.9993	0.0073	0.0054	0.0049	0.101333
sm	Types of physical activity in last 4 weeks: None of the above	0	ukbb	European	SNPs from the MHC (chr6 26M~34M) region was removed for this traits	0.2255	0.094	2.3983	0.0165	0.0241	0.0017	1.0171	0.0073	0.0084	0.0045	0.111964
sm	Inflammatory Bowel Disease (Euro)	26192919	autoimmune	European	SNPs from the MHC (chr6 26M~34M) region was removed for this traits	-0.1893	0.0791	-2.3941	0.0167	0.3341	0.0345	1.053	0.0101	0.0021	0.0046	0.112319
sm	Diagnoses - main ICD10: I84 Haemorrhoids	0	ukbb	European	SNPs from the MHC (chr6 26M~34M) region was removed for this traits	0.3435	0.1467	2.3419	0.0192	0.0093	0.0016	1.0017	0.0075	0.0039	0.0049	0.128
sm	Mouth/teeth dental problems: Painful gums	0	ukbb	European	SNPs from the MHC (chr6 26M~34M) region was removed for this traits	0.4092	0.1755	2.3317	0.0197	0.0071	0.0014	1.0032	0.0063	0.0024	0.0048	0.130191
sm	Illness_ injury_ bereavement_ stress in last 2 years: Serious illness_ injury or assault of a close relative	0	ukbb	European	SNPs from the MHC (chr6 26M~34M) region was removed for this traits	0.3405	0.1463	2.3272	0.02	0.0117	0.0017	1.0072	0.007	0.0047	0.0046	0.131034
sm	Ever vs never smoked	20418890	smoking_behaviour	European	SNPs from the MHC (chr6 26M~34M) region was removed for this traits	0.2452	0.1061	2.3118	0.0208	0.074	0.0067	0.9984	0.006	0.0016	0.0041	0.135111
sm	Average weekly beer plus cider intake	0	ukbb	European	SNPs from the MHC (chr6 26M~34M) region was removed for this traits	0.2106	0.0918	2.2925	0.0219	0.0517	0.0035	1.062	0.0094	-0.0044	0.005	0.141051
sm	Ever unenthusiastic/disinterested for a whole week	0	ukbb	European	SNPs from the MHC (chr6 26M~34M) region was removed for this traits	0.233	0.1024	2.2743	0.0229	0.0568	0.0066	1.0019	0.0076	0.0136	0.0046	0.146252
sm	Tinnitus: Yes_ but not now_ but have in the past	0	ukbb	European	SNPs from the MHC (chr6 26M~34M) region was removed for this traits	0.4164	0.1836	2.2678	0.0233	0.0183	0.0045	0.9914	0.0064	0.0026	0.0044	0.147567
sm	Impedance of arm (right)	0	ukbb	European	SNPs from the MHC (chr6 26M~34M) region was removed for this traits	-0.1121	0.0495	-2.2653	0.0235	0.2369	0.0083	1.0795	0.0221	-0.0148	0.0062	0.147603
sm	Frequency of heavy DIY in last 4 weeks	0	ukbb	European	SNPs from the MHC (chr6 26M~34M) region was removed for this traits	0.3307	0.1462	2.2624	0.0237	0.0203	0.0036	1.0097	0.0062	-0.0031	0.0048	0.147639
sm	Impedance of whole body	0	ukbb	European	SNPs from the MHC (chr6 26M~34M) region was removed for this traits	-0.107	0.0475	-2.2507	0.0244	0.2588	0.0096	1.0849	0.0223	-0.0127	0.006	0.150764
sm	Comparative height size at age 10	0	ukbb	European	SNPs from the MHC (chr6 26M~34M) region was removed for this traits	-0.1251	0.0558	-2.2429	0.0249	0.2421	0.0122	1.1097	0.0343	0.0069	0.0069	0.152608
sm	Diagnoses - main ICD10: K62 Other diseases of anus and rectum	0	ukbb	European	SNPs from the MHC (chr6 26M~34M) region was removed for this traits	0.4466	0.1994	2.2401	0.0251	0.0049	0.0015	1.0029	0.0067	0.0039	0.0047	0.152608
sm	Taking other prescription medications	0	ukbb	European	SNPs from the MHC (chr6 26M~34M) region was removed for this traits	0.1901	0.0857	2.2175	0.0266	0.043	0.0022	1.0181	0.0085	0.0156	0.0047	0.160444
sm	Diagnoses - main ICD10: M54 Dorsalgia	0	ukbb	European	SNPs from the MHC (chr6 26M~34M) region was removed for this traits	0.3316	0.1503	2.2068	0.0273	0.0099	0.0015	1.0048	0.0073	0.0066	0.005	0.16337
sm	Age completed full time education	0	ukbb	European	SNPs from the MHC (chr6 26M~34M) region was removed for this traits	-0.1635	0.075	-2.1814	0.0292	0.0844	0.0045	1.0632	0.0095	-0.0013	0.0054	0.172031
sm	Non-cancer illness code_ self-reported: chronic obstructive airways disease/copd	0	ukbb	European	SNPs from the MHC (chr6 26M~34M) region was removed for this traits	0.4565	0.2092	2.1828	0.0291	0.0058	0.0015	0.9934	0.0071	0.0031	0.0045	0.172031
sm	Mouth/teeth dental problems: Loose teeth	0	ukbb	European	SNPs from the MHC (chr6 26M~34M) region was removed for this traits	0.2797	0.1288	2.1724	0.0298	0.0145	0.0017	1.011	0.0068	0.0083	0.0045	0.174215
sm	Alcohol intake versus 10 years previously	0	ukbb	European	SNPs from the MHC (chr6 26M~34M) region was removed for this traits	0.2054	0.095	2.1629	0.0305	0.0348	0.0024	1.0293	0.0081	-0.0026	0.005	0.176
sm	Diagnoses - main ICD10: J44 Other chronic obstructive pulmonary disease	0	ukbb	European	SNPs from the MHC (chr6 26M~34M) region was removed for this traits	0.3951	0.183	2.159	0.0308	0.0048	0.0014	0.995	0.0068	0.0033	0.0048	0.176
sm	Diagnoses - main ICD10: S66 Injury of muscle and tendon at wrist and hand level	0	ukbb	European	SNPs from the MHC (chr6 26M~34M) region was removed for this traits	0.8237	0.3809	2.1625	0.0306	0.0021	0.0013	1.0009	0.0068	-0.0058	0.0047	0.176
sm	Neuroticism	24828478	personality	European	SNPs from the MHC (chr6 26M~34M) region was removed for this traits	0.4118	0.1911	2.1545	0.0312	0.0143	0.0033	1.0098	0.0063	-0.0062	0.005	0.176955
sm	Schizophrenia	25056061	psychiatric	Mixed	Caution: using this data may yield less robust results due to minor departure of the LD structure; SNPs from the MHC (chr6 26M~34M) region was removed for this traits	0.1405	0.0655	2.145	0.032	0.4603	0.0193	1.0509	0.013	0.0064	0.0061	0.180148
sm	Non-cancer illness code_ self-reported: joint disorder	0	ukbb	European	SNPs from the MHC (chr6 26M~34M) region was removed for this traits	1.139	0.5345	2.1309	0.0331	0.0018	0.0013	0.9941	0.0064	-0.0148	0.0043	0.18362
sm	Illnesses of mother: Heart disease	0	ukbb	European	SNPs from the MHC (chr6 26M~34M) region was removed for this traits	0.242	0.1135	2.1318	0.033	0.0159	0.0019	1.0094	0.0069	-0.0024	0.0045	0.18362
sm	Height_2010	20881960	anthropometric	European	SNPs from the MHC (chr6 26M~34M) region was removed for this traits	-0.1434	0.0675	-2.1251	0.0336	0.2857	0.0165	1.0174	0.0184	-0.0011	0.0059	0.185043
sm	Illnesses of mother: None of the above (group 2)	0	ukbb	European	SNPs from the MHC (chr6 26M~34M) region was removed for this traits	-0.2982	0.1408	-2.1183	0.0341	0.0093	0.0018	1.0005	0.0068	-0.0002	0.0044	0.185114
sm	Types of physical activity in last 4 weeks: Walking for pleasure (not as a means of transport)	0	ukbb	European	SNPs from the MHC (chr6 26M~34M) region was removed for this traits	-0.1692	0.0798	-2.1199	0.034	0.037	0.0021	1.0425	0.0073	-0.0018	0.0044	0.185114
sm	Time spent driving	0	ukbb	European	SNPs from the MHC (chr6 26M~34M) region was removed for this traits	0.1915	0.0905	2.1153	0.0344	0.0424	0.0029	1.0017	0.0073	0.0064	0.0049	0.185418
sm	Non-cancer illness code_ self-reported: back problem	0	ukbb	European	SNPs from the MHC (chr6 26M~34M) region was removed for this traits	0.3814	0.1837	2.076	0.0379	0.0051	0.0013	1.0047	0.0063	-0.0026	0.0047	0.202845
sm	Diagnoses - main ICD10: K20 Oesophagitis	0	ukbb	European	SNPs from the MHC (chr6 26M~34M) region was removed for this traits	0.9208	0.4457	2.0658	0.0388	0.002	0.0013	1.0079	0.0065	-0.0074	0.0045	0.20621
sm	Attention deficit hyperactivity disorder (GC)	27663945	psychiatric	European	Caution: using this data may yield results outside bounds due to relative low Z score of the SNP heritability of the trait; SNPs from the MHC (chr6 26M~34M) region was removed for this traits	0.5473	0.2666	2.053	0.0401	0.0753	0.0298	0.992	0.0074	-0.0051	0.0054	0.207837
sm	Heel bone mineral density (BMD) T-score_ automated	0	ukbb	European	SNPs from the MHC (chr6 26M~34M) region was removed for this traits	0.1222	0.0595	2.0537	0.04	0.2958	0.0337	1.0822	0.0358	-0.0041	0.0062	0.207837
sm	Illnesses of siblings: High blood pressure	0	ukbb	European	SNPs from the MHC (chr6 26M~34M) region was removed for this traits	0.2042	0.0992	2.0581	0.0396	0.0361	0.0027	1.009	0.0079	-0.0077	0.0044	0.207837
sm	Fractured bone site(s): Other bones	0	ukbb	European	SNPs from the MHC (chr6 26M~34M) region was removed for this traits	0.3269	0.1594	2.0513	0.0402	0.0089	0.0016	1.001	0.0066	-0.0035	0.0045	0.207837
sm	Attention deficit hyperactivity disorder (No GC)	27663945	psychiatric	European	Caution: using this data may yield results outside bounds due to relative low Z score of the SNP heritability of the trait; SNPs from the MHC (chr6 26M~34M) region was removed for this traits	0.5458	0.2669	2.0454	0.0408	0.0763	0.0302	1.0067	0.0076	-0.0052	0.0055	0.209514
sm	Number of days/week of moderate physical activity 10+ minutes	0	ukbb	European	SNPs from the MHC (chr6 26M~34M) region was removed for this traits	0.1453	0.0718	2.0248	0.0429	0.0421	0.0025	1.012	0.0082	0.0065	0.0053	0.218373
sm	Wears glasses or contact lenses	0	ukbb	European	SNPs from the MHC (chr6 26M~34M) region was removed for this traits	-0.2413	0.1193	-2.0223	0.0431	0.0159	0.0017	1.0022	0.0076	-0.0028	0.0046	0.218373
sm	Number of unsuccessful stop-smoking attempts	0	ukbb	European	SNPs from the MHC (chr6 26M~34M) region was removed for this traits	0.2671	0.1333	2.0037	0.0451	0.0502	0.0072	1.0065	0.0069	0.0002	0.0051	0.226993
sm	Diagnoses - main ICD10: I25 Chronic ischaemic heart disease	0	ukbb	European	SNPs from the MHC (chr6 26M~34M) region was removed for this traits	0.2086	0.1044	1.9976	0.0458	0.0198	0.0023	1.0208	0.0076	-0.0059	0.005	0.229
sm	Job involves heavy manual or physical work	0	ukbb	European	SNPs from the MHC (chr6 26M~34M) region was removed for this traits	0.1459	0.0732	1.9935	0.0462	0.0868	0.0046	1.0372	0.0091	-0.0005	0.0048	0.22949
sm	Had major operations	0	ukbb	European	SNPs from the MHC (chr6 26M~34M) region was removed for this traits	0.2802	0.1431	1.9585	0.0502	0.0247	0.0036	1.0065	0.0075	-0.0002	0.0052	0.244564
sm	Diagnoses - main ICD10: K21 Gastro-oesophageal reflux disease	0	ukbb	European	SNPs from the MHC (chr6 26M~34M) region was removed for this traits	0.323	0.1646	1.9624	0.0497	0.0064	0.0013	1.0023	0.0058	-0.0001	0.0046	0.244564
sm	Diagnoses - main ICD10: K52 Other non-infective gastro-enteritis and colitis	0	ukbb	European	SNPs from the MHC (chr6 26M~34M) region was removed for this traits	0.3882	0.1981	1.9599	0.05	0.0049	0.0013	1.0037	0.0062	0.0019	0.0045	0.244564
sm	Mothers age at death	27015805	aging	European	SNPs from the MHC (chr6 26M~34M) region was removed for this traits	-0.2805	0.1436	-1.9535	0.0508	0.0363	0.0072	1.012	0.007	-0.0036	0.0045	0.245911
sm	Diagnoses - main ICD10: M10 Gout	0	ukbb	European	SNPs from the MHC (chr6 26M~34M) region was removed for this traits	0.7086	0.3649	1.9418	0.0522	0.0022	0.0015	1.0001	0.0068	-0.0136	0.0047	0.251089
sm	Ever taken oral contraceptive pill	0	ukbb	European	SNPs from the MHC (chr6 26M~34M) region was removed for this traits	0.2396	0.125	1.9176	0.0552	0.0196	0.0029	1.0109	0.0069	0.0254	0.0047	0.26315
sm	Types of transport used (excluding work): Public transport	0	ukbb	European	SNPs from the MHC (chr6 26M~34M) region was removed for this traits	-0.1962	0.1024	-1.9159	0.0554	0.0223	0.0018	1.0255	0.0068	-0.0077	0.005	0.26315
sm	Serum cystatin c	26831199	kidney	Mixed	Caution: using this data may yield less robust results due to minor departure of the LD structure; SNPs from the MHC (chr6 26M~34M) region was removed for this traits	-0.1921	0.1007	-1.9072	0.0565	0.1698	0.0667	0.9614	0.014	0.0006	0.0049	0.266
sm	Anorexia Nervosa	24514567	psychiatric	European	SNPs from the MHC (chr6 26M~34M) region was removed for this traits	0.1493	0.0784	1.9052	0.0567	0.5473	0.0312	0.9014	0.0069	0.0016	0.0043	0.266
sm	PGC cross-disorder analysis	23453885	psychiatric	European	SNPs from the MHC (chr6 26M~34M) region was removed for this traits	0.199	0.1058	1.8807	0.06	0.1713	0.0132	1.0148	0.0114	0.0089	0.007	0.279755
sm	Maximum heart rate during fitness test	0	ukbb	European	SNPs from the MHC (chr6 26M~34M) region was removed for this traits	-0.2447	0.1309	-1.869	0.0616	0.0691	0.0132	1.0153	0.0085	-0.0052	0.0046	0.285463
sm	Illness_ injury_ bereavement_ stress in last 2 years: Death of a close relative	0	ukbb	European	SNPs from the MHC (chr6 26M~34M) region was removed for this traits	0.345	0.1854	1.8611	0.0627	0.0063	0.0015	1.0044	0.0063	0.0009	0.0048	0.2888
sm	Other serious medical condition/disability diagnosed by doctor	0	ukbb	European	SNPs from the MHC (chr6 26M~34M) region was removed for this traits	0.2084	0.1125	1.8525	0.0639	0.0255	0.0018	1.0106	0.0071	0.0141	0.005	0.289524
sm	Home area population density - urban or rural: England/Wales - Village - less sparse	0	ukbb	European	SNPs from the MHC (chr6 26M~34M) region was removed for this traits	0.6995	0.3776	1.8522	0.064	0.0022	0.0014	1.0244	0.0063	-0.0117	0.0045	0.289524
sm	Hair/balding pattern: Pattern 3	0	ukbb	European	SNPs from the MHC (chr6 26M~34M) region was removed for this traits	-0.1751	0.0945	-1.8522	0.064	0.0566	0.0142	1.0183	0.0195	-2.64e-05	0.0053	0.289524
sm	Cancer diagnosed by doctor	0	ukbb	European	SNPs from the MHC (chr6 26M~34M) region was removed for this traits	0.2829	0.1544	1.8321	0.0669	0.0068	0.0016	1.0083	0.0066	-0.0016	0.0046	0.299082
sm	Vitamin and mineral supplements: Vitamin A	0	ukbb	European	SNPs from the MHC (chr6 26M~34M) region was removed for this traits	0.4174	0.2276	1.834	0.0666	0.0037	0.0015	1.0034	0.0062	-0.0036	0.0042	0.299082
sm	Qualifications: O levels/GCSEs or equivalent	0	ukbb	European	SNPs from the MHC (chr6 26M~34M) region was removed for this traits	-0.1344	0.0737	-1.8231	0.0683	0.0483	0.0025	1.0179	0.0095	0.0055	0.0048	0.303556
sm	Relative age of first facial hair	0	ukbb	European	SNPs from the MHC (chr6 26M~34M) region was removed for this traits	0.1348	0.0744	1.8118	0.07	0.1224	0.0077	1.0485	0.0152	-0.0039	0.005	0.304
sm	Ever depressed for a whole week	0	ukbb	European	SNPs from the MHC (chr6 26M~34M) region was removed for this traits	0.1707	0.0943	1.809	0.0704	0.0632	0.0053	0.9935	0.0069	0.0163	0.0044	0.304
sm	Impedance of leg (right)	0	ukbb	European	SNPs from the MHC (chr6 26M~34M) region was removed for this traits	-0.0887	0.0489	-1.815	0.0695	0.2408	0.0093	1.0873	0.022	-0.0061	0.006	0.304
sm	Non-cancer illness code_ self-reported: gastro-oesophageal reflux (gord) / gastric reflux	0	ukbb	European	SNPs from the MHC (chr6 26M~34M) region was removed for this traits	0.2523	0.139	1.8148	0.0696	0.0115	0.0017	1.0136	0.0075	0.0007	0.005	0.304
sm	Diagnoses - main ICD10: M23 Internal derangement of knee	0	ukbb	European	SNPs from the MHC (chr6 26M~34M) region was removed for this traits	0.2607	0.1438	1.8132	0.0698	0.0082	0.0018	1.0039	0.0074	-0.0031	0.0042	0.304
sm	Neuroticism	27089181	personality	European	SNPs from the MHC (chr6 26M~34M) region was removed for this traits	0.1913	0.1062	1.8005	0.0718	0.0895	0.0076	0.9891	0.0121	-0.0029	0.0059	0.308294
sm	Primary sclerosing cholangitis	27992413	autoimmune	Mixed	Caution: using this data may yield results outside bounds due to relative low Z score of the SNP heritability of the trait; SNPs from the MHC (chr6 26M~34M) region was removed for this traits	-0.2415	0.1345	-1.7957	0.0725	0.388	0.1562	0.9956	0.0153	0.0016	0.0053	0.309551
sm	Subjective well being	27089181	psychiatric	European	SNPs from the MHC (chr6 26M~34M) region was removed for this traits	-0.2031	0.1136	-1.7879	0.0738	0.0252	0.0021	1.0007	0.0072	-0.0022	0.0051	0.309878
sm	Handedness (chirality/laterality): Use both right and left hands equally	0	ukbb	European	SNPs from the MHC (chr6 26M~34M) region was removed for this traits	0.3612	0.2018	1.7903	0.0734	0.004	0.0014	1.0069	0.0067	-0.0012	0.0047	0.309878
sm	Diagnoses - main ICD10: K43 Ventral hernia	0	ukbb	European	SNPs from the MHC (chr6 26M~34M) region was removed for this traits	0.324	0.1811	1.7891	0.0736	0.0053	0.0014	0.9937	0.0067	0.0027	0.0044	0.309878
sm	Transport type for commuting to job workplace: Car/motor vehicle	0	ukbb	European	SNPs from the MHC (chr6 26M~34M) region was removed for this traits	0.239	0.1341	1.7821	0.0747	0.0242	0.003	1.0245	0.0069	0.0062	0.0047	0.31023
sm	Mineral and other dietary supplements: Selenium	0	ukbb	European	SNPs from the MHC (chr6 26M~34M) region was removed for this traits	0.3215	0.1801	1.785	0.0743	0.0062	0.0015	1.0013	0.007	-0.005	0.0046	0.31023
sm	Number of self-reported cancers	0	ukbb	European	SNPs from the MHC (chr6 26M~34M) region was removed for this traits	0.295	0.1678	1.7584	0.0787	0.0067	0.0015	1.0121	0.0065	-0.0023	0.0048	0.322387
sm	Mood swings	0	ukbb	European	SNPs from the MHC (chr6 26M~34M) region was removed for this traits	0.1325	0.0752	1.7618	0.0781	0.0712	0.0032	1.0166	0.0098	0.0063	0.0055	0.322387
sm	Other eye problems	0	ukbb	European	SNPs from the MHC (chr6 26M~34M) region was removed for this traits	0.2644	0.1505	1.7572	0.0789	0.0094	0.0015	1.023	0.0074	0.01	0.0048	0.322387
sm	Diagnoses - main ICD10: D12 Benign neoplasm of colon_ rectum_ anus and anal canal	0	ukbb	European	SNPs from the MHC (chr6 26M~34M) region was removed for this traits	0.2624	0.1507	1.7409	0.0817	0.0085	0.0014	1.0046	0.0065	0.0014	0.0046	0.332043
sm	Obesity class 3	23563607	anthropometric	European	SNPs from the MHC (chr6 26M~34M) region was removed for this traits	0.195	0.1126	1.7321	0.0833	0.1218	0.0142	0.9799	0.0092	-0.0058	0.0058	0.336571
sm	Body mass index (BMI)	0	ukbb	European	SNPs from the MHC (chr6 26M~34M) region was removed for this traits	0.0899	0.052	1.7296	0.0837	0.248	0.0091	1.0707	0.0189	0.0074	0.006	0.336571
sm	Duration of other exercises	0	ukbb	European	SNPs from the MHC (chr6 26M~34M) region was removed for this traits	-0.2637	0.1537	-1.7157	0.0862	0.019	0.0031	1.0079	0.0071	-0.0042	0.0048	0.3448
sm	Forced Vital capacity(FVC)	26635082	lung_function	European	SNPs from the MHC (chr6 26M~34M) region was removed for this traits	0.1833	0.1078	1.7007	0.089	0.1466	0.0146	0.9855	0.0064	-0.002	0.0045	0.351254
sm	Vascular/heart problems diagnosed by doctor: Angina	0	ukbb	European	SNPs from the MHC (chr6 26M~34M) region was removed for this traits	0.1747	0.1028	1.6997	0.0892	0.0221	0.0021	1.0251	0.0079	0.0054	0.0049	0.351254
sm	Diagnoses - main ICD10: M17 Gonarthrosis [arthrosis of knee]	0	ukbb	European	SNPs from the MHC (chr6 26M~34M) region was removed for this traits	0.2051	0.1205	1.7013	0.0889	0.014	0.0017	1.0064	0.0073	-0.0069	0.0046	0.351254
sm	Ever highly irritable/argumentative for 2 days	0	ukbb	European	SNPs from the MHC (chr6 26M~34M) region was removed for this traits	0.199	0.118	1.6859	0.0918	0.0517	0.0058	0.9993	0.0077	0.0194	0.0051	0.359629
sm	Length of working week for main job	0	ukbb	European	SNPs from the MHC (chr6 26M~34M) region was removed for this traits	0.2451	0.1469	1.6688	0.0952	0.0194	0.0028	1.0088	0.0065	-0.0118	0.005	0.371036
sm	Urinary albumin-to-creatinine ratio (non-diabetes)	26631737	kidney	European	SNPs from the MHC (chr6 26M~34M) region was removed for this traits	0.2803	0.1692	1.6567	0.0976	0.0544	0.0104	0.994	0.0072	-0.0052	0.005	0.378449
sm	Diagnoses - main ICD10: K30 Dyspepsia	0	ukbb	European	SNPs from the MHC (chr6 26M~34M) region was removed for this traits	0.4513	0.2735	1.6497	0.099	0.0032	0.0014	1.0036	0.0065	-0.001	0.0047	0.381929
sm	Own birth weight	31043758	anthropometric	European	SNPs from the MHC (chr6 26M~34M) region was removed for this traits	-0.1045	0.0638	-1.637	0.1016	0.0984	0.0054	1.0828	0.0159	0.0014	0.0055	0.38802
sm	Duration of moderate activity	0	ukbb	European	SNPs from the MHC (chr6 26M~34M) region was removed for this traits	0.1477	0.0901	1.6383	0.1014	0.0317	0.0023	1.0102	0.0076	-0.0004	0.0045	0.38802
sm	Blood clot_ DVT_ bronchitis_ emphysema_ asthma_ rhinitis_ eczema_ allergy diagnosed by doctor: Blood clot in the lung	0	ukbb	European	SNPs from the MHC (chr6 26M~34M) region was removed for this traits	0.3113	0.1907	1.6327	0.1025	0.0059	0.0016	1.008	0.0073	0.0047	0.0051	0.3895
sm	Diagnoses - main ICD10: K40 Inguinal hernia	0	ukbb	European	SNPs from the MHC (chr6 26M~34M) region was removed for this traits	0.1716	0.1061	1.6179	0.1057	0.0184	0.0022	0.9915	0.0071	-0.0004	0.0048	0.399662
sm	Squamous cell lung cancer	27488534	cancer	European	SNPs from the MHC (chr6 26M~34M) region was removed for this traits	0.3291	0.2041	1.6123	0.1069	0.0375	0.0119	1.0114	0.0062	-0.0054	0.0047	0.402198
sm	Fractured/broken bones in last 5 years	0	ukbb	European	SNPs from the MHC (chr6 26M~34M) region was removed for this traits	0.1802	0.112	1.6084	0.1077	0.0189	0.0021	1.007	0.0075	0.0032	0.005	0.403212
sm	Triglycerides in very small VLDL	27005778	metabolites	European	SNPs from the MHC (chr6 26M~34M) region was removed for this traits	0.2717	0.1695	1.6032	0.1089	0.1373	0.0373	0.9989	0.0098	-0.004	0.0047	0.405706
sm	Non-cancer illness code_ self-reported: bladder problem (not cancer)	0	ukbb	European	SNPs from the MHC (chr6 26M~34M) region was removed for this traits	0.4415	0.2768	1.5949	0.1107	0.0022	0.0013	1.002	0.0069	0.0077	0.0042	0.4104
sm	Type of tobacco previously smoked: Cigars or pipes	0	ukbb	European	SNPs from the MHC (chr6 26M~34M) region was removed for this traits	-0.3938	0.248	-1.5883	0.1122	0.0119	0.0052	1.0005	0.0059	0.004	0.0045	0.411942
sm	Diagnoses - main ICD10: S09 Other and unspecified injuries of head	0	ukbb	European	SNPs from the MHC (chr6 26M~34M) region was removed for this traits	0.3496	0.22	1.5891	0.112	0.0041	0.0015	0.9926	0.0064	0.0013	0.0046	0.411942
sm	LDL cholesterol	20686565	lipids	European	SNPs from the MHC (chr6 26M~34M) region was removed for this traits	0.1551	0.0979	1.5842	0.1132	0.104	0.0284	1.0515	0.0484	-0.0033	0.0053	0.413615
sm	Nervous feelings	0	ukbb	European	SNPs from the MHC (chr6 26M~34M) region was removed for this traits	-0.1254	0.0793	-1.5813	0.1138	0.0664	0.0039	1.0128	0.0119	-0.0097	0.0056	0.413818
sm	Illnesses of siblings: Heart disease	0	ukbb	European	SNPs from the MHC (chr6 26M~34M) region was removed for this traits	0.1766	0.1129	1.565	0.1176	0.0172	0.0022	1.0115	0.0071	-0.0031	0.0044	0.4256
sm	Lung cancer	27488534	cancer	European	SNPs from the MHC (chr6 26M~34M) region was removed for this traits	0.2012	0.1295	1.5534	0.1203	0.3162	0.0656	1.014	0.0074	-0.0048	0.0047	0.431264
sm	Diagnoses - main ICD10: R11 Nausea and vomiting	0	ukbb	European	SNPs from the MHC (chr6 26M~34M) region was removed for this traits	0.745	0.479	1.5556	0.1198	0.0012	0.0012	0.9949	0.0061	-0.0068	0.0046	0.431264
sm	Crohns disease	26192919	autoimmune	European	SNPs from the MHC (chr6 26M~34M) region was removed for this traits	-0.1226	0.0792	-1.5483	0.1215	0.5025	0.0596	1.0227	0.011	0.001	0.0043	0.433271
sm	Triglycerides in IDL	27005778	metabolites	European	SNPs from the MHC (chr6 26M~34M) region was removed for this traits	0.2979	0.1926	1.5466	0.122	0.1077	0.0359	1.0106	0.0156	-0.0054	0.0049	0.433271
sm	Average weekly spirits intake	0	ukbb	European	SNPs from the MHC (chr6 26M~34M) region was removed for this traits	0.149	0.0966	1.5419	0.1231	0.0321	0.0027	1.0147	0.0079	-0.0031	0.0049	0.435144
sm	Lung cancer (all)	24880342	cancer	European	SNPs from the MHC (chr6 26M~34M) region was removed for this traits	0.2233	0.1458	1.5319	0.1255	0.1273	0.0297	1.0078	0.0081	-0.0022	0.005	0.439266
sm	Frequency of walking for pleasure in last 4 weeks	0	ukbb	European	SNPs from the MHC (chr6 26M~34M) region was removed for this traits	0.145	0.0947	1.532	0.1255	0.0341	0.0026	1.0089	0.008	-0.0014	0.005	0.439266
sm	Why stopped smoking: Health precaution	0	ukbb	European	SNPs from the MHC (chr6 26M~34M) region was removed for this traits	-0.2087	0.1365	-1.5288	0.126	0.055	0.0064	0.9982	0.0068	0.0041	0.005	0.439266
sm	2hr glucose adjusted for BMI	20081857	glycemic	European	Caution: using this data may yield results outside bounds due to relative low Z score of the SNP heritability of the trait; SNPs from the MHC (chr6 26M~34M) region was removed for this traits	0.3371	0.2242	1.504	0.1326	0.1021	0.0345	0.9935	0.0071	-0.0099	0.0049	0.444765
sm	Attention deficit hyperactivity disorder	20732625	psychiatric	European	Caution: using this data may yield results outside bounds due to relative low Z score of the SNP heritability of the trait; SNPs from the MHC (chr6 26M~34M) region was removed for this traits	0.3222	0.2121	1.5194	0.1287	0.2544	0.092	1.005	0.0062	-0.0017	0.0041	0.444765
sm	Nap during day	0	ukbb	European	SNPs from the MHC (chr6 26M~34M) region was removed for this traits	-0.0982	0.065	-1.5103	0.131	0.0809	0.0035	1.0219	0.01	0.0115	0.0053	0.444765
sm	Adopted as a child	0	ukbb	European	SNPs from the MHC (chr6 26M~34M) region was removed for this traits	0.2858	0.1911	1.4961	0.1346	0.0059	0.0014	1.0011	0.007	0.0015	0.0045	0.444765
sm	Pack years adult smoking as proportion of life span exposed to smoking PREVIEW ONLY	0	ukbb	European	SNPs from the MHC (chr6 26M~34M) region was removed for this traits	0.128	0.0848	1.5082	0.1315	0.1281	0.011	1.0132	0.0097	0.0023	0.0051	0.444765
sm	Non-cancer illness code_ self-reported: angina	0	ukbb	European	SNPs from the MHC (chr6 26M~34M) region was removed for this traits	0.1523	0.101	1.5084	0.1315	0.0227	0.0021	1.0221	0.008	0.0061	0.0049	0.444765
sm	Non-cancer illness code_ self-reported: pulmonary embolism +/- dvt	0	ukbb	European	SNPs from the MHC (chr6 26M~34M) region was removed for this traits	0.2919	0.1943	1.5018	0.1331	0.0055	0.0016	1.0077	0.0073	0.0052	0.0049	0.444765
sm	Non-cancer illness code_ self-reported: crohns disease	0	ukbb	European	SNPs from the MHC (chr6 26M~34M) region was removed for this traits	0.2951	0.1949	1.5138	0.1301	0.005	0.0014	1.0068	0.0066	-0.0089	0.0046	0.444765
sm	Mineral and other dietary supplements: None of the above	0	ukbb	European	SNPs from the MHC (chr6 26M~34M) region was removed for this traits	-0.1261	0.0836	-1.5075	0.1317	0.0297	0.002	1.0117	0.007	0.0123	0.0047	0.444765
sm	Diagnoses - main ICD10: J22 Unspecified acute lower respiratory infection	0	ukbb	European	SNPs from the MHC (chr6 26M~34M) region was removed for this traits	0.3694	0.2469	1.4962	0.1346	0.003	0.0015	0.998	0.0073	0.0026	0.0041	0.444765
sm	Diagnoses - main ICD10: N92 Excessive_ frequent and irregular menstruation	0	ukbb	European	SNPs from the MHC (chr6 26M~34M) region was removed for this traits	0.2554	0.1705	1.4982	0.1341	0.0071	0.0017	1.0008	0.0072	0.0006	0.0046	0.444765
sm	Diagnoses - main ICD10: O75 Other complications of labour and delivery_ not elsewhere classified	0	ukbb	European	SNPs from the MHC (chr6 26M~34M) region was removed for this traits	-0.359	0.2376	-1.511	0.1308	0.0031	0.0012	0.9872	0.0059	0.0125	0.0044	0.444765
sm	Age at Menopause	26414677	reproductive	European	SNPs from the MHC (chr6 26M~34M) region was removed for this traits	-0.1442	0.0973	-1.4823	0.1383	0.1352	0.0156	0.9903	0.0137	0.0072	0.0054	0.454362
sm	Non-cancer illness code_ self-reported: depression	0	ukbb	European	SNPs from the MHC (chr6 26M~34M) region was removed for this traits	0.1576	0.1064	1.4807	0.1387	0.0186	0.0017	1	0.0071	0.0086	0.0049	0.454362
sm	Guilty feelings	0	ukbb	European	SNPs from the MHC (chr6 26M~34M) region was removed for this traits	0.124	0.0846	1.4655	0.1428	0.0514	0.0028	1.007	0.0087	0.0144	0.0057	0.463795
sm	Duration of heavy DIY	0	ukbb	European	SNPs from the MHC (chr6 26M~34M) region was removed for this traits	0.1865	0.1271	1.4678	0.1422	0.0343	0.0038	1.0052	0.007	0.0035	0.005	0.463795
sm	Difference in height between childhood and adulthood; age 8	23449627	anthropometric	European	SNPs from the MHC (chr6 26M~34M) region was removed for this traits	-0.2058	0.1407	-1.4627	0.1436	0.3347	0.0504	0.972	0.0076	0.0022	0.0046	0.464409
sm	Non-accidental death in close genetic family	0	ukbb	European	SNPs from the MHC (chr6 26M~34M) region was removed for this traits	0.2508	0.1739	1.4419	0.1493	0.0186	0.0047	0.9941	0.0067	-0.0098	0.0045	0.466947
sm	Shortness of breath walking on level ground	0	ukbb	European	SNPs from the MHC (chr6 26M~34M) region was removed for this traits	0.1731	0.1191	1.4531	0.1462	0.0488	0.0052	1.0085	0.0069	0.0162	0.0048	0.466947
sm	Fluid intelligence score	0	ukbb	European	SNPs from the MHC (chr6 26M~34M) region was removed for this traits	-0.1023	0.0704	-1.4527	0.1463	0.2376	0.011	1.0427	0.0103	0.0057	0.0051	0.466947
sm	Cancer code_ self-reported: basal cell carcinoma	0	ukbb	European	SNPs from the MHC (chr6 26M~34M) region was removed for this traits	0.1869	0.1291	1.4477	0.1477	0.0104	0.0019	0.9973	0.0078	-0.0083	0.0049	0.466947
sm	Qualifications: A levels/AS levels or equivalent	0	ukbb	European	SNPs from the MHC (chr6 26M~34M) region was removed for this traits	-0.0851	0.0588	-1.4467	0.148	0.0967	0.0036	1.0533	0.0116	0.0023	0.0055	0.466947
sm	Mouth/teeth dental problems: Bleeding gums	0	ukbb	European	SNPs from the MHC (chr6 26M~34M) region was removed for this traits	0.1428	0.0987	1.4461	0.1482	0.0224	0.0019	1.0105	0.0077	0.0133	0.0049	0.466947
sm	Pain type(s) experienced in last month: Pain all over the body	0	ukbb	European	SNPs from the MHC (chr6 26M~34M) region was removed for this traits	0.2142	0.1484	1.4435	0.1489	0.0102	0.0016	1.0044	0.0074	0.0068	0.0045	0.466947
sm	Types of transport used (excluding work): Cycle	0	ukbb	European	SNPs from the MHC (chr6 26M~34M) region was removed for this traits	0.1372	0.0948	1.447	0.1479	0.0251	0.0018	1.0234	0.0068	-0.0027	0.0047	0.466947
sm	Comparative body size at age 10	0	ukbb	European	SNPs from the MHC (chr6 26M~34M) region was removed for this traits	-0.0856	0.0595	-1.4385	0.15	0.1457	0.0095	1.0163	0.0176	-0.0012	0.0053	0.467213
sm	Lung cancer (squamous cell)	24880342	cancer	European	Caution: using this data may yield results outside bounds due to relative low Z score of the SNP heritability of the trait; SNPs from the MHC (chr6 26M~34M) region was removed for this traits	0.324	0.2269	1.428	0.1533	0.0499	0.0196	1.0066	0.0067	-0.0025	0.0049	0.46979
sm	Standing height	0	ukbb	European	SNPs from the MHC (chr6 26M~34M) region was removed for this traits	-0.0711	0.0497	-1.4292	0.1529	0.4508	0.0227	1.2496	0.0587	0.0018	0.0082	0.46979
sm	Father still alive	0	ukbb	European	SNPs from the MHC (chr6 26M~34M) region was removed for this traits	0.2569	0.1791	1.4344	0.152	0.0063	0.0015	1.0171	0.0067	0.0056	0.0046	0.46979
sm	Target heart rate achieved	0	ukbb	European	SNPs from the MHC (chr6 26M~34M) region was removed for this traits	-0.2635	0.1841	-1.4315	0.1523	0.0331	0.011	1.0071	0.0071	-0.0061	0.0044	0.46979
sm	Reason for glasses/contact lenses: For long-sightedness_ i.e. for distance and near_ but particularly for near tasks like reading (called hypermetropia)	0	ukbb	European	SNPs from the MHC (chr6 26M~34M) region was removed for this traits	-0.1951	0.1372	-1.4219	0.155	0.0098	0.0015	1.065	0.007	0.0163	0.0048	0.473092
sm	Family relationship satisfaction	0	ukbb	European	SNPs from the MHC (chr6 26M~34M) region was removed for this traits	0.1533	0.108	1.4191	0.1559	0.0575	0.0051	1.0046	0.0074	0.0116	0.0052	0.473936
sm	Diagnoses - main ICD10: N20 Calculus of kidney and ureter	0	ukbb	European	SNPs from the MHC (chr6 26M~34M) region was removed for this traits	0.2444	0.1738	1.4064	0.1596	0.0081	0.0014	1.0084	0.0069	-0.0039	0.0046	0.483036
sm	Diagnoses - main ICD10: R55 Syncope and collapse	0	ukbb	European	SNPs from the MHC (chr6 26M~34M) region was removed for this traits	0.2991	0.2133	1.4024	0.1608	0.0054	0.0014	1.0083	0.0072	0.0015	0.0048	0.483036
sm	Diagnoses - main ICD10: S76 Injury of muscle and tendon at hip and thigh level	0	ukbb	European	SNPs from the MHC (chr6 26M~34M) region was removed for this traits	-0.5053	0.3599	-1.4041	0.1603	0.0016	0.0012	0.9975	0.0063	0.0005	0.0043	0.483036
sm	Heart rate	23583979	haemotological	Mixed	Caution: using this data may yield less robust results due to minor departure of the LD structure; SNPs from the MHC (chr6 26M~34M) region was removed for this traits	0.1234	0.0896	1.3773	0.1684	0.0848	0.0091	1.0118	0.0086	-0.0082	0.0045	0.484925
sm	Waist-to-hip ratio	25673412	anthropometric	European	SNPs from the MHC (chr6 26M~34M) region was removed for this traits	0.1062	0.0766	1.3873	0.1653	0.1134	0.0069	0.9196	0.0088	0.0027	0.0046	0.484925
sm	Fasting proinsulin	20081858	glycemic	European	Caution: using this data may yield results outside bounds due to relative low Z score of the SNP heritability of the trait; SNPs from the MHC (chr6 26M~34M) region was removed for this traits	0.2224	0.162	1.3727	0.1698	0.1861	0.0884	0.9816	0.0095	-0.0051	0.0041	0.484925
sm	Bipolar disorder	21926972	psychiatric	European	SNPs from the MHC (chr6 26M~34M) region was removed for this traits	0.1469	0.1051	1.3981	0.1621	0.4285	0.0372	1.0237	0.0075	-0.0003	0.0048	0.484925
sm	Concentration of very small VLDL particles	27005778	metabolites	European	SNPs from the MHC (chr6 26M~34M) region was removed for this traits	0.2486	0.1816	1.3691	0.171	0.1168	0.0371	1.0051	0.0126	-0.0041	0.0049	0.484925
sm	Number of days/week walked 10+ minutes	0	ukbb	European	SNPs from the MHC (chr6 26M~34M) region was removed for this traits	-0.1121	0.0808	-1.3872	0.1654	0.0421	0.0022	1.011	0.0077	-0.0002	0.0053	0.484925
sm	Usual walking pace	0	ukbb	European	SNPs from the MHC (chr6 26M~34M) region was removed for this traits	-0.0982	0.0713	-1.3783	0.1681	0.078	0.0029	1.0284	0.0103	-0.0031	0.0055	0.484925
sm	Fed-up feelings	0	ukbb	European	SNPs from the MHC (chr6 26M~34M) region was removed for this traits	0.1067	0.0772	1.3812	0.1672	0.0719	0.0032	1.0245	0.0102	0.006	0.0055	0.484925
sm	Time from waking to first cigarette	0	ukbb	European	SNPs from the MHC (chr6 26M~34M) region was removed for this traits	0.2893	0.2109	1.3718	0.1701	0.0838	0.0258	1.0164	0.0077	-0.0117	0.0049	0.484925
sm	Impedance of leg (left)	0	ukbb	European	SNPs from the MHC (chr6 26M~34M) region was removed for this traits	-0.0666	0.048	-1.3864	0.1656	0.242	0.0095	1.0767	0.0221	-0.0065	0.0059	0.484925
sm	Leg fat percentage (left)	0	ukbb	European	SNPs from the MHC (chr6 26M~34M) region was removed for this traits	0.0756	0.055	1.3742	0.1694	0.2077	0.0064	1.0864	0.0161	0.0021	0.0057	0.484925
sm	Vitamin and mineral supplements: None of the above	0	ukbb	European	SNPs from the MHC (chr6 26M~34M) region was removed for this traits	-0.1169	0.0845	-1.3837	0.1664	0.0301	0.0018	0.9944	0.0068	-0.0049	0.0046	0.484925
sm	Vitamin and mineral supplements: Vitamin E	0	ukbb	European	SNPs from the MHC (chr6 26M~34M) region was removed for this traits	0.2372	0.1722	1.377	0.1685	0.0067	0.0014	0.9952	0.0063	0.0028	0.0052	0.484925
sm	Diagnoses - main ICD10: S52 Fracture of forearm	0	ukbb	European	SNPs from the MHC (chr6 26M~34M) region was removed for this traits	-0.239	0.1746	-1.3694	0.1709	0.0066	0.0018	0.9976	0.0069	0.001	0.0047	0.484925
sm	Diagnoses - main ICD10: Z09 Follow-up examination after treatment for conditions other than malignant neoplasms	0	ukbb	European	SNPs from the MHC (chr6 26M~34M) region was removed for this traits	0.3427	0.2455	1.3958	0.1628	0.0031	0.0013	0.9998	0.0063	0.0006	0.0045	0.484925
sm	Diagnoses - main ICD10: T84 Complications of internal orthopaedic prosthetic devices_ implants and grafts	0	ukbb	European	SNPs from the MHC (chr6 26M~34M) region was removed for this traits	0.2445	0.18	1.3585	0.1743	0.0053	0.0017	0.9898	0.007	-0.002	0.0047	0.492446
sm	Diagnoses - main ICD10: N32 Other disorders of bladder	0	ukbb	European	SNPs from the MHC (chr6 26M~34M) region was removed for this traits	0.2869	0.2126	1.3492	0.1773	0.0039	0.0012	0.9898	0.0059	-0.005	0.0046	0.499067
sm	HDL cholesterol	20686565	lipids	European	SNPs from the MHC (chr6 26M~34M) region was removed for this traits	-0.1242	0.0931	-1.333	0.1825	0.127	0.0231	1.0589	0.0495	-0.0051	0.0063	0.508894
sm	Own birth weight	31043758	anthropometric	Mixed	SNPs from the MHC (chr6 26M~34M) region was removed for this traits	-0.0805	0.0603	-1.3352	0.1818	0.0941	0.0051	1.0727	0.0154	-0.001	0.0052	0.508894
sm	Number of days/week of vigorous physical activity 10+ minutes	0	ukbb	European	SNPs from the MHC (chr6 26M~34M) region was removed for this traits	0.1045	0.0785	1.3322	0.1828	0.0375	0.0024	1.0182	0.0083	-0.0033	0.0048	0.508894
sm	Fathers age at death	27015805	aging	European	SNPs from the MHC (chr6 26M~34M) region was removed for this traits	0.2107	0.1586	1.3286	0.184	0.0399	0.0067	1.0178	0.0069	-0.0088	0.0047	0.509615
sm	Duration of vigorous activity	0	ukbb	European	SNPs from the MHC (chr6 26M~34M) region was removed for this traits	0.1441	0.1086	1.3272	0.1844	0.0364	0.0032	0.9903	0.0075	-0.0053	0.0049	0.509615
sm	Ever had bowel cancer screening	0	ukbb	European	SNPs from the MHC (chr6 26M~34M) region was removed for this traits	0.1623	0.1233	1.3165	0.188	0.0131	0.0016	1.0194	0.0072	0.0039	0.0047	0.517681
sm	Concentration of medium VLDL particles	27005778	metabolites	European	SNPs from the MHC (chr6 26M~34M) region was removed for this traits	0.1956	0.15	1.304	0.1922	0.1528	0.0365	0.9794	0.0069	-0.0036	0.0041	0.521686
sm	Idiopathic pulmonary fibrosis	29066090	lung_function	European	Caution: using this data may yield results outside bounds due to relative low Z score of the SNP heritability of the trait; SNPs from the MHC (chr6 26M~34M) region was removed for this traits	0.3819	0.2922	1.307	0.1912	0.17	0.0975	0.8342	0.0052	-0.0069	0.0043	0.521686
sm	Non-cancer illness code_ self-reported: osteoarthritis	0	ukbb	European	SNPs from the MHC (chr6 26M~34M) region was removed for this traits	0.1351	0.1036	1.3042	0.1922	0.0191	0.0018	1.0269	0.0076	0.0053	0.0048	0.521686
sm	Illnesses of mother: Diabetes	0	ukbb	European	SNPs from the MHC (chr6 26M~34M) region was removed for this traits	0.1367	0.1046	1.3076	0.191	0.0202	0.0019	1.019	0.009	-0.002	0.0046	0.521686
sm	Concentration of chylomicrons and largest VLDL particles	27005778	metabolites	European	SNPs from the MHC (chr6 26M~34M) region was removed for this traits	0.2195	0.1692	1.2973	0.1945	0.1226	0.0267	0.9856	0.0066	-0.0016	0.0044	0.52605
sm	Leg fat mass (left)	0	ukbb	European	SNPs from the MHC (chr6 26M~34M) region was removed for this traits	0.0672	0.0521	1.2884	0.1976	0.2322	0.0082	1.0684	0.0177	0.0061	0.0058	0.532539
sm	Duration walking for pleasure	0	ukbb	European	SNPs from the MHC (chr6 26M~34M) region was removed for this traits	-0.1308	0.102	-1.2823	0.1997	0.0252	0.0023	1.0121	0.007	-0.0004	0.0048	0.536267
sm	Tense / highly strung	0	ukbb	European	SNPs from the MHC (chr6 26M~34M) region was removed for this traits	0.1074	0.084	1.2784	0.2011	0.0574	0.0032	0.9947	0.0099	0.0088	0.0054	0.536267
sm	Reason for glasses/contact lenses: For short-sightedness_ i.e. only or mainly for distance viewing such as driving_ cinema etc (called myopia)	0	ukbb	European	SNPs from the MHC (chr6 26M~34M) region was removed for this traits	-0.1453	0.1135	-1.2796	0.2007	0.0253	0.0021	1.116	0.0087	0.0002	0.0056	0.536267
sm	Daytime dozing / sleeping (narcolepsy)	0	ukbb	European	SNPs from the MHC (chr6 26M~34M) region was removed for this traits	0.1005	0.0789	1.2738	0.2027	0.0488	0.0027	1.0092	0.0086	0.0047	0.0049	0.538091
sm	Age when periods started (menarche)	0	ukbb	European	SNPs from the MHC (chr6 26M~34M) region was removed for this traits	0.0826	0.0649	1.2725	0.2032	0.21	0.0104	1.0021	0.0127	-0.0059	0.0059	0.538091
sm	Blood clot_ DVT_ bronchitis_ emphysema_ asthma_ rhinitis_ eczema_ allergy diagnosed by doctor: Hayfever_ allergic rhinitis or eczema	0	ukbb	European	SNPs from the MHC (chr6 26M~34M) region was removed for this traits	0.0774	0.061	1.2686	0.2046	0.0733	0.0055	1.0382	0.0157	0.0062	0.0052	0.539917
sm	Multiple sclerosis	21833088	autoimmune	European	Caution: using this data may yield results outside bounds due to relative low Z score of the SNP heritability of the trait; SNPs from the MHC (chr6 26M~34M) region was removed for this traits	-0.3031	0.2399	-1.2634	0.2064	0.0604	0.0275	1.057	0.0087	0.0056	0.0051	0.542782
sm	Total lipids in very large HDL	27005778	metabolites	European	Caution: using this data may yield results outside bounds due to relative low Z score of the SNP heritability of the trait; SNPs from the MHC (chr6 26M~34M) region was removed for this traits	-0.3291	0.2626	-1.2533	0.2101	0.0567	0.0277	1.0175	0.0151	0.0041	0.0046	0.550607
sm	Non-cancer illness code_ self-reported: enlarged prostate	0	ukbb	European	SNPs from the MHC (chr6 26M~34M) region was removed for this traits	0.2153	0.1722	1.2507	0.2111	0.0065	0.0015	1.0027	0.007	-0.0056	0.0043	0.551326
sm	Triglycerides in medium VLDL	27005778	metabolites	European	SNPs from the MHC (chr6 26M~34M) region was removed for this traits	0.2281	0.1843	1.2381	0.2157	0.0969	0.0306	0.9989	0.0065	-0.0043	0.0042	0.559143
sm	Non-cancer illness code_ self-reported: deep venous thrombosis (dvt)	0	ukbb	European	SNPs from the MHC (chr6 26M~34M) region was removed for this traits	0.1686	0.1363	1.2369	0.216	0.011	0.0018	1.0088	0.0092	0.0113	0.0049	0.559143
sm	Blood clot_ DVT_ bronchitis_ emphysema_ asthma_ rhinitis_ eczema_ allergy diagnosed by doctor: Blood clot in the leg (DVT)	0	ukbb	European	SNPs from the MHC (chr6 26M~34M) region was removed for this traits	0.1719	0.139	1.2363	0.2163	0.0105	0.0018	1.0116	0.0091	0.0119	0.0049	0.559143
sm	Asthma	17611496	autoimmune	European	SNPs from the MHC (chr6 26M~34M) region was removed for this traits	0.1841	0.1541	1.1949	0.2321	0.116	0.0273	1.0119	0.0086	0.0058	0.0046	0.559723
sm	Triglycerides in small HDL	27005778	metabolites	European	Caution: using this data may yield results outside bounds due to relative low Z score of the SNP heritability of the trait; SNPs from the MHC (chr6 26M~34M) region was removed for this traits	0.2489	0.2091	1.1905	0.2338	0.064	0.0271	0.9997	0.008	-0.0039	0.0044	0.559723
sm	Concentration of small VLDL particles	27005778	metabolites	European	SNPs from the MHC (chr6 26M~34M) region was removed for this traits	0.1963	0.1646	1.1928	0.2329	0.1473	0.0375	0.9913	0.0077	-0.0018	0.0045	0.559723
sm	Serum total triglycerides	27005778	metabolites	European	SNPs from the MHC (chr6 26M~34M) region was removed for this traits	0.2007	0.1673	1.1992	0.2305	0.1253	0.0361	0.9921	0.0073	-0.0036	0.0044	0.559723
sm	Total lipids in very small VLDL	27005778	metabolites	European	SNPs from the MHC (chr6 26M~34M) region was removed for this traits	0.2289	0.1895	1.2081	0.227	0.1085	0.037	1.0092	0.0131	-0.0039	0.005	0.559723
sm	Phospholipids in very small VLDL	27005778	metabolites	European	SNPs from the MHC (chr6 26M~34M) region was removed for this traits	0.2562	0.2153	1.1902	0.234	0.0881	0.0388	1.0137	0.0157	-0.0052	0.0047	0.559723
sm	Waist circumference	0	ukbb	European	SNPs from the MHC (chr6 26M~34M) region was removed for this traits	0.066	0.0548	1.2037	0.2287	0.2007	0.0079	1.0597	0.0177	0.009	0.0057	0.559723
sm	Job involves mainly walking or standing	0	ukbb	European	SNPs from the MHC (chr6 26M~34M) region was removed for this traits	0.0893	0.074	1.2065	0.2276	0.0802	0.0045	1.0305	0.0092	0.0042	0.0048	0.559723
sm	Headaches for 3+ months	0	ukbb	European	SNPs from the MHC (chr6 26M~34M) region was removed for this traits	0.1608	0.1335	1.2045	0.2284	0.056	0.0072	1.0065	0.0067	0.001	0.0047	0.559723
sm	Number of depression episodes	0	ukbb	European	SNPs from the MHC (chr6 26M~34M) region was removed for this traits	0.2952	0.2439	1.2106	0.2261	0.0335	0.0119	1.0035	0.0062	0.0056	0.0048	0.559723
sm	Neuroticism score	0	ukbb	European	SNPs from the MHC (chr6 26M~34M) region was removed for this traits	0.0936	0.0773	1.2104	0.2261	0.1187	0.0063	1.0165	0.0137	0.0009	0.006	0.559723
sm	Non-cancer illness code_ self-reported: vaginal prolapse/uterine prolapse	0	ukbb	European	SNPs from the MHC (chr6 26M~34M) region was removed for this traits	0.2548	0.2093	1.2176	0.2234	0.0047	0.0015	1.006	0.0069	0.0058	0.0052	0.559723
sm	Non-cancer illness code_ self-reported: allergy or anaphylactic reaction to drug	0	ukbb	European	SNPs from the MHC (chr6 26M~34M) region was removed for this traits	1.1395	0.9491	1.2006	0.2299	0.001	0.0014	1.0079	0.0063	-2.7e-06	0.005	0.559723
sm	Non-cancer illness code_ self-reported: muscle or soft tissue injuries	0	ukbb	European	SNPs from the MHC (chr6 26M~34M) region was removed for this traits	0.3901	0.3188	1.2235	0.2211	0.0022	0.0015	1.001	0.0071	0.0007	0.0045	0.559723
sm	Non-cancer illness code_ self-reported: psoriasis	0	ukbb	European	SNPs from the MHC (chr6 26M~34M) region was removed for this traits	0.2135	0.1784	1.1969	0.2313	0.0071	0.0016	1.0175	0.0082	-0.0059	0.005	0.559723
sm	Non-cancer illness code_ self-reported: pneumothorax	0	ukbb	European	SNPs from the MHC (chr6 26M~34M) region was removed for this traits	-0.3047	0.2482	-1.2274	0.2197	0.0029	0.0014	0.9882	0.0071	0.005	0.0047	0.559723
sm	Illnesses of siblings: None of the above (group 1)	0	ukbb	European	SNPs from the MHC (chr6 26M~34M) region was removed for this traits	-0.1101	0.0925	-1.1897	0.2342	0.0359	0.0026	1.0156	0.0078	0.0023	0.0045	0.559723
sm	Why stopped smoking: None of the above	0	ukbb	European	SNPs from the MHC (chr6 26M~34M) region was removed for this traits	0.1763	0.1449	1.2168	0.2237	0.0406	0.0059	0.9971	0.0064	-0.0035	0.0049	0.559723
sm	Types of physical activity in last 4 weeks: Light DIY (eg: pruning_ watering the lawn)	0	ukbb	European	SNPs from the MHC (chr6 26M~34M) region was removed for this traits	-0.0998	0.0827	-1.2072	0.2274	0.0392	0.0022	1.0035	0.0084	0.0015	0.0045	0.559723
sm	Diagnoses - main ICD10: C50 Malignant neoplasm of breast	0	ukbb	European	SNPs from the MHC (chr6 26M~34M) region was removed for this traits	0.1936	0.1577	1.2278	0.2195	0.009	0.0016	1.0025	0.0075	-0.0084	0.0049	0.559723
sm	Diagnoses - main ICD10: H26 Other cataract	0	ukbb	European	SNPs from the MHC (chr6 26M~34M) region was removed for this traits	0.1753	0.144	1.2173	0.2235	0.0095	0.0017	0.993	0.0075	0.0005	0.0045	0.559723
sm	Diagnoses - main ICD10: M25 Other joint disorders_ not elsewhere classified	0	ukbb	European	SNPs from the MHC (chr6 26M~34M) region was removed for this traits	1.0998	0.9191	1.1966	0.2315	0.0009	0.0013	1.0162	0.0068	-0.0035	0.0044	0.559723
sm	Diagnoses - main ICD10: R04 Haemorrhage from respiratory passages	0	ukbb	European	SNPs from the MHC (chr6 26M~34M) region was removed for this traits	0.3204	0.2682	1.195	0.2321	0.0026	0.0015	0.9975	0.0063	0.002	0.0044	0.559723
sm	Diagnoses - main ICD10: R31 Unspecified haematuria	0	ukbb	European	SNPs from the MHC (chr6 26M~34M) region was removed for this traits	0.3136	0.259	1.211	0.2259	0.003	0.0015	1.0091	0.0065	0.0061	0.0049	0.559723
sm	Triglycerides	20686565	lipids	European	SNPs from the MHC (chr6 26M~34M) region was removed for this traits	0.0934	0.0791	1.18	0.238	0.1679	0.0292	0.9687	0.0163	0.0014	0.0053	0.562494
sm	Urinary albumin-to-creatinine ratio	26631737	kidney	European	SNPs from the MHC (chr6 26M~34M) region was removed for this traits	0.195	0.1658	1.1756	0.2398	0.0458	0.0086	0.9961	0.0067	0.0015	0.0049	0.562494
sm	Phospholipids in very large HDL	27005778	metabolites	European	SNPs from the MHC (chr6 26M~34M) region was removed for this traits	-0.244	0.2069	-1.1795	0.2382	0.0858	0.0296	1.0102	0.0173	0.0017	0.0047	0.562494
sm	Frequency of light DIY in last 4 weeks	0	ukbb	European	SNPs from the MHC (chr6 26M~34M) region was removed for this traits	-0.1561	0.1326	-1.1773	0.2391	0.0226	0.0029	1.0029	0.0065	0.0124	0.0045	0.562494
sm	Average weekly intake of other alcoholic drinks	0	ukbb	European	SNPs from the MHC (chr6 26M~34M) region was removed for this traits	0.4076	0.3465	1.1763	0.2395	0.0082	0.006	1.0032	0.0065	-0.0087	0.0044	0.562494
sm	Mouth/teeth dental problems: Mouth ulcers	0	ukbb	European	SNPs from the MHC (chr6 26M~34M) region was removed for this traits	0.0995	0.0843	1.1801	0.2379	0.0295	0.0038	1.0296	0.0111	0.0036	0.0047	0.562494
sm	Total Cholesterol	20686565	lipids	European	SNPs from the MHC (chr6 26M~34M) region was removed for this traits	0.0941	0.0813	1.1578	0.2469	0.1341	0.0241	1.0211	0.0349	-0.0028	0.005	0.577366
sm	Height; Females at age 10 and males at age 12	23449627	anthropometric	European	SNPs from the MHC (chr6 26M~34M) region was removed for this traits	-0.1395	0.1208	-1.1541	0.2485	0.4323	0.048	0.9521	0.0079	0.0055	0.0048	0.577554
sm	Diagnoses - main ICD10: L03 Cellulitis	0	ukbb	European	SNPs from the MHC (chr6 26M~34M) region was removed for this traits	0.2479	0.2147	1.1548	0.2482	0.0038	0.0015	1.0033	0.007	-0.0029	0.0048	0.577554
sm	Diagnoses - main ICD10: G47 Sleep disorders	0	ukbb	European	SNPs from the MHC (chr6 26M~34M) region was removed for this traits	0.1999	0.1748	1.1436	0.2528	0.0062	0.0015	0.9949	0.007	-0.0038	0.005	0.585756
sm	Diastolic blood pressure_ automated reading	0	ukbb	European	SNPs from the MHC (chr6 26M~34M) region was removed for this traits	-0.0695	0.061	-1.1392	0.2546	0.1358	0.0059	1.0668	0.0156	-0.0036	0.006	0.588134
sm	Pack years of smoking PREVIEW ONLY	0	ukbb	European	SNPs from the MHC (chr6 26M~34M) region was removed for this traits	0.0987	0.087	1.1343	0.2567	0.1108	0.0098	1.0134	0.0093	0.0003	0.0051	0.591188
sm	Number of older siblings	0	ukbb	European	SNPs from the MHC (chr6 26M~34M) region was removed for this traits	0.4321	0.3848	1.1229	0.2615	0.0063	0.0052	1.0062	0.0062	-0.0025	0.005	0.598614
sm	Current employment status: In paid employment or self-employed	0	ukbb	European	SNPs from the MHC (chr6 26M~34M) region was removed for this traits	0.1536	0.1366	1.124	0.261	0.0081	0.0015	1.019	0.0065	-0.0003	0.0042	0.598614
sm	Non-cancer illness code_ self-reported: mania/bipolar disorder/manic depression	0	ukbb	European	SNPs from the MHC (chr6 26M~34M) region was removed for this traits	0.2151	0.1922	1.1192	0.2631	0.0055	0.0014	1.0012	0.0061	-0.0002	0.0049	0.600468
sm	Femoral neck bone mineral density	22504420	bone	Mixed	Caution: using these data may yield less robust results due to minor departure of the LD structure; SNPs from the MHC (chr6 26M-34M) region were removed for this trait	0.1035	0.0927	1.1162	0.2643	0.3015	0.0253	0.9816	0.0084	-0.0023	0.0049	0.601401
sm	Years of schooling (proxy cognitive performance)	25201988	education	European	SNPs from the MHC (chr6 26M~34M) region was removed for this traits	-0.1079	0.0978	-1.1038	0.2697	0.1067	0.0074	1.0271	0.0091	0.0046	0.0053	0.603097
sm	Concentration of very large VLDL particles	27005778	metabolites	European	SNPs from the MHC (chr6 26M~34M) region was removed for this traits	0.1873	0.1684	1.1118	0.2662	0.1262	0.0305	0.9829	0.0073	-0.0015	0.0044	0.603097
sm	Alcohol usually taken with meals	0	ukbb	European	SNPs from the MHC (chr6 26M~34M) region was removed for this traits	-0.0819	0.0743	-1.1031	0.27	0.11	0.0052	1.0592	0.0092	-0.0059	0.0053	0.603097
sm	Leg fat mass (right)	0	ukbb	European	SNPs from the MHC (chr6 26M~34M) region was removed for this traits	0.057	0.0518	1.1016	0.2706	0.2312	0.0081	1.0678	0.0177	0.0066	0.0058	0.603097
sm	Reason for glasses/contact lenses: For just reading/near work as you are getting older (called presbyopia)	0	ukbb	European	SNPs from the MHC (chr6 26M~34M) region was removed for this traits	-0.271	0.2443	-1.1093	0.2673	0.0039	0.0017	1.1366	0.0084	0.024	0.0049	0.603097
sm	Fractured bone site(s): Ankle	0	ukbb	European	SNPs from the MHC (chr6 26M~34M) region was removed for this traits	0.1923	0.1743	1.1028	0.2701	0.0064	0.0016	0.9956	0.0067	0.0027	0.0047	0.603097
sm	Why stopped smoking: Doctors advice	0	ukbb	European	SNPs from the MHC (chr6 26M~34M) region was removed for this traits	0.2087	0.1891	1.1038	0.2697	0.0187	0.0051	0.9968	0.0057	0.0046	0.0045	0.603097
sm	Arm fat mass (left)	0	ukbb	European	SNPs from the MHC (chr6 26M~34M) region was removed for this traits	0.0562	0.0513	1.0969	0.2727	0.2324	0.0087	1.0648	0.0179	0.0055	0.0058	0.606
sm	Concentration of very large HDL particles	27005778	metabolites	European	Caution: using this data may yield results outside bounds due to relative low Z score of the SNP heritability of the trait; SNPs from the MHC (chr6 26M~34M) region was removed for this traits	-0.2441	0.2241	-1.0891	0.2761	0.0635	0.0266	1.0026	0.0154	0.0022	0.0046	0.611767
sm	Arm fat mass (right)	0	ukbb	European	SNPs from the MHC (chr6 26M~34M) region was removed for this traits	0.0559	0.0514	1.0868	0.2771	0.2317	0.0087	1.0679	0.018	0.0061	0.0059	0.612198
sm	Child birth length	25281659	anthropometric	European	SNPs from the MHC (chr6 26M~34M) region was removed for this traits	-0.153	0.1446	-1.0582	0.2899	0.1699	0.0235	0.9925	0.0071	0.0023	0.0055	0.616121
sm	Major depressive disorder	22472876	psychiatric	European	SNPs from the MHC (chr6 26M~34M) region was removed for this traits	0.1508	0.1442	1.0458	0.2957	0.171	0.026	1.005	0.0062	0.0058	0.0046	0.616121
sm	Citrate	27005778	metabolites	European	SNPs from the MHC (chr6 26M~34M) region was removed for this traits	-0.1919	0.1835	-1.0454	0.2959	0.0658	0.0216	1.0145	0.0074	0.0019	0.0047	0.616121
sm	Phospholipids in medium VLDL	27005778	metabolites	European	SNPs from the MHC (chr6 26M~34M) region was removed for this traits	0.1867	0.1727	1.081	0.2797	0.1087	0.0338	0.9977	0.0068	-0.0038	0.0044	0.616121
sm	Total lipids in small VLDL	27005778	metabolites	European	SNPs from the MHC (chr6 26M~34M) region was removed for this traits	0.176	0.1669	1.0546	0.2916	0.1412	0.0372	0.993	0.008	-0.0007	0.0046	0.616121
sm	Triglycerides in small VLDL	27005778	metabolites	European	SNPs from the MHC (chr6 26M~34M) region was removed for this traits	0.1894	0.176	1.0765	0.2817	0.1188	0.036	0.9947	0.0072	-0.0022	0.0045	0.616121
sm	Total cholesterol in very large HDL	27005778	metabolites	European	Caution: using this data may yield results outside bounds due to relative low Z score of the SNP heritability of the trait; SNPs from the MHC (chr6 26M~34M) region was removed for this traits	-0.3521	0.3303	-1.066	0.2864	0.0323	0.0232	1.0138	0.0117	0.0053	0.0046	0.616121
sm	Forced expiratory volume in 1 second (FEV1)	26635082	lung_function	European	SNPs from the MHC (chr6 26M~34M) region was removed for this traits	0.1143	0.1076	1.0628	0.2879	0.139	0.0156	0.993	0.0066	-0.0009	0.0047	0.616121
sm	Time spent watching television (TV)	0	ukbb	European	SNPs from the MHC (chr6 26M~34M) region was removed for this traits	-0.0666	0.063	-1.0565	0.2907	0.0995	0.004	1.0556	0.011	-0.0006	0.005	0.616121
sm	Breastfed as a baby	0	ukbb	European	SNPs from the MHC (chr6 26M~34M) region was removed for this traits	0.1085	0.102	1.0639	0.2874	0.0258	0.0024	1.0219	0.0072	0.0022	0.0046	0.616121
sm	Light smokers_ at least 100 smokes in lifetime	0	ukbb	European	SNPs from the MHC (chr6 26M~34M) region was removed for this traits	0.1082	0.1033	1.047	0.295	0.0764	0.0073	1.0064	0.0073	0.0133	0.0049	0.616121
sm	Knee pain for 3+ months	0	ukbb	European	SNPs from the MHC (chr6 26M~34M) region was removed for this traits	0.1901	0.1805	1.0535	0.2921	0.0257	0.007	1.0014	0.0067	0.0015	0.0046	0.616121
sm	Birth weight	0	ukbb	European	SNPs from the MHC (chr6 26M~34M) region was removed for this traits	-0.0758	0.0718	-1.056	0.291	0.1087	0.0061	1.05	0.0133	-0.0027	0.0053	0.616121
sm	Leg fat percentage (right)	0	ukbb	European	SNPs from the MHC (chr6 26M~34M) region was removed for this traits	0.0584	0.0546	1.0704	0.2844	0.2079	0.0064	1.0827	0.0164	0.0026	0.0058	0.616121
sm	Arm fat percentage (right)	0	ukbb	European	SNPs from the MHC (chr6 26M~34M) region was removed for this traits	0.0567	0.0526	1.0762	0.2818	0.2158	0.0076	1.0789	0.0179	0.0008	0.0059	0.616121
sm	Non-cancer illness code_ self-reported: heart attack/myocardial infarction	0	ukbb	European	SNPs from the MHC (chr6 26M~34M) region was removed for this traits	0.1153	0.1095	1.0526	0.2925	0.0192	0.0018	1.0108	0.0073	0.0025	0.0051	0.616121
sm	Non-cancer illness code_ self-reported: vitiligo	0	ukbb	European	SNPs from the MHC (chr6 26M~34M) region was removed for this traits	-0.3885	0.3706	-1.0482	0.2945	0.0015	0.0014	0.9946	0.007	0.0089	0.0044	0.616121
sm	Home area population density - urban or rural: Scotland - Large Urban Area	0	ukbb	European	SNPs from the MHC (chr6 26M~34M) region was removed for this traits	-0.1839	0.174	-1.0564	0.2908	0.0111	0.0032	2.137	0.0151	-0.0293	0.0066	0.616121
sm	Transport type for commuting to job workplace: Public transport	0	ukbb	European	SNPs from the MHC (chr6 26M~34M) region was removed for this traits	-0.1222	0.1163	-1.0506	0.293	0.0314	0.0034	1.0252	0.0073	-0.0045	0.0046	0.616121
sm	Medication for pain relief_ constipation_ heartburn: Aspirin	0	ukbb	European	SNPs from the MHC (chr6 26M~34M) region was removed for this traits	0.1044	0.0977	1.0692	0.285	0.0212	0.0019	1.013	0.0069	0.0042	0.0045	0.616121
sm	Mineral and other dietary supplements: Glucosamine	0	ukbb	European	SNPs from the MHC (chr6 26M~34M) region was removed for this traits	0.1046	0.0992	1.0541	0.2918	0.0243	0.002	1.0096	0.0077	-0.0039	0.0051	0.616121
sm	Non-cancer illness code_ self-reported: varicose veins	0	ukbb	European	SNPs from the MHC (chr6 26M~34M) region was removed for this traits	0.2036	0.1955	1.0414	0.2977	0.0045	0.0014	1.0103	0.0065	0.0004	0.0049	0.617112
sm	Pain type(s) experienced in last month: Facial pain	0	ukbb	European	SNPs from the MHC (chr6 26M~34M) region was removed for this traits	0.196	0.1884	1.0405	0.298	0.007	0.0014	0.9965	0.0062	0.0026	0.0047	0.617112
sm	Vascular/heart problems diagnosed by doctor: Heart attack	0	ukbb	European	SNPs from the MHC (chr6 26M~34M) region was removed for this traits	0.1158	0.1118	1.0361	0.3001	0.0188	0.0018	1.0126	0.0075	0.0016	0.0052	0.619772
sm	Triglycerides in very large HDL	27005778	metabolites	European	Caution: using this data may yield results outside bounds due to relative low Z score of the SNP heritability of the trait; SNPs from the MHC (chr6 26M~34M) region was removed for this traits	0.1757	0.1699	1.0343	0.301	0.0829	0.0258	1.0157	0.0285	-0.0023	0.0045	0.619946
sm	Own birth weight (fetal effect, adjusted for maternal genotype)	31043758	anthropometric	European	SNPs from the MHC (chr6 26M~34M) region was removed for this traits	-0.0986	0.0959	-1.0278	0.3041	0.0298	0.0029	1.0382	0.0089	-0.0018	0.0048	0.623978
sm	Diagnoses - main ICD10: H25 Senile cataract	0	ukbb	European	SNPs from the MHC (chr6 26M~34M) region was removed for this traits	0.2242	0.2184	1.0267	0.3046	0.0034	0.0014	1.0124	0.007	-0.0048	0.0044	0.623978
sm	Extreme waist-to-hip ratio	23563607	anthropometric	European	SNPs from the MHC (chr6 26M~34M) region was removed for this traits	0.1519	0.1512	1.0043	0.3152	0.3604	0.0575	0.9771	0.0084	-0.002	0.0066	0.632264
sm	Obesity class 1	23563607	anthropometric	European	SNPs from the MHC (chr6 26M~34M) region was removed for this traits	0.0724	0.0719	1.0064	0.3142	0.2175	0.0117	1.0178	0.0109	0.003	0.0056	0.632264
sm	Concentration of IDL particles	27005778	metabolites	European	SNPs from the MHC (chr6 26M~34M) region was removed for this traits	0.2363	0.2332	1.0134	0.3109	0.0769	0.0446	1.0175	0.0186	-0.0046	0.0047	0.632264
sm	Free cholesterol in small VLDL	27005778	metabolites	European	SNPs from the MHC (chr6 26M~34M) region was removed for this traits	0.1861	0.1853	1.0042	0.3153	0.1081	0.0341	1.0015	0.0085	-0.0005	0.0047	0.632264
sm	Phospholipids in small VLDL	27005778	metabolites	European	SNPs from the MHC (chr6 26M~34M) region was removed for this traits	0.1764	0.1748	1.0091	0.3129	0.1136	0.0353	0.9997	0.0083	-0.002	0.0047	0.632264
sm	Illnesses of mother: None of the above (group 1)	0	ukbb	European	SNPs from the MHC (chr6 26M~34M) region was removed for this traits	-0.109	0.1082	-1.0069	0.314	0.0169	0.0018	1.013	0.0072	-0.0028	0.0049	0.632264
sm	Hair/balding pattern: Pattern 2	0	ukbb	European	SNPs from the MHC (chr6 26M~34M) region was removed for this traits	0.0973	0.0958	1.0162	0.3096	0.0517	0.0064	1.0346	0.0134	0.0037	0.0051	0.632264
sm	Medication for cholesterol_ blood pressure_ diabetes_ or take exogenous hormones: None of the above	0	ukbb	European	SNPs from the MHC (chr6 26M~34M) region was removed for this traits	-0.0887	0.0876	-1.012	0.3115	0.0667	0.0044	1.0158	0.0087	0.0066	0.0048	0.632264
sm	Free cholesterol in medium VLDL	27005778	metabolites	European	SNPs from the MHC (chr6 26M~34M) region was removed for this traits	0.1733	0.1734	0.9997	0.3175	0.1095	0.0339	0.9964	0.0069	-0.0037	0.0044	0.633333
sm	Diagnoses - main ICD10: M72 Fibroblastic disorders	0	ukbb	European	SNPs from the MHC (chr6 26M~34M) region was removed for this traits	-0.1413	0.1413	-0.9997	0.3175	0.0104	0.0031	1.0178	0.0206	0.0063	0.0049	0.633333
sm	Used an inhaler for chest within last hour	0	ukbb	European	SNPs from the MHC (chr6 26M~34M) region was removed for this traits	0.2106	0.2112	0.9972	0.3187	0.0041	0.0015	1.003	0.006	0.0034	0.0042	0.634063
sm	Neo-openness to experience	21173776	personality	European	SNPs from the MHC (chr6 26M~34M) region was removed for this traits	0.1895	0.1931	0.9814	0.3264	0.1059	0.0274	0.9917	0.0067	0.005	0.0053	0.63802
sm	Femoral Neck bone mineral density	26367794	bone	Mixed	Caution: using this data may yield less robust results due to minor departure of the LD structure; SNPs from the MHC (chr6 26M~34M) region was removed for this traits	-0.0959	0.0972	-0.9866	0.3239	0.1235	0.0149	0.9776	0.008	-0.001	0.0044	0.63802
sm	Free cholesterol	27005778	metabolites	European	Caution: using this data may yield results outside bounds due to relative low Z score of the SNP heritability of the trait; SNPs from the MHC (chr6 26M~34M) region was removed for this traits	-0.2714	0.2749	-0.9873	0.3235	0.0709	0.043	1.0226	0.011	0.0035	0.0043	0.63802
sm	Isoleucine	27005778	metabolites	European	SNPs from the MHC (chr6 26M~34M) region was removed for this traits	0.1711	0.1754	0.9758	0.3292	0.0711	0.0236	0.9946	0.0069	0.0044	0.0043	0.63802
sm	Triglycerides in large VLDL	27005778	metabolites	European	SNPs from the MHC (chr6 26M~34M) region was removed for this traits	0.1662	0.1692	0.9823	0.3259	0.1138	0.029	0.9879	0.0064	-0.0017	0.0043	0.63802
sm	18:2 linoleic acid (LA)	27005778	metabolites	European	SNPs from the MHC (chr6 26M~34M) region was removed for this traits	-0.174	0.1799	-0.9671	0.3335	0.1286	0.048	1.0029	0.0099	0.0033	0.0041	0.63802
sm	Heel bone mineral density (BMD) T-score_ automated (left)	0	ukbb	European	SNPs from the MHC (chr6 26M~34M) region was removed for this traits	0.0664	0.0681	0.9756	0.3292	0.3016	0.0357	1.0302	0.0219	0.0018	0.0058	0.63802
sm	Pulse wave peak to peak time	0	ukbb	European	SNPs from the MHC (chr6 26M~34M) region was removed for this traits	-0.1214	0.1237	-0.9815	0.3263	0.0397	0.0047	1.0096	0.007	-0.0046	0.0042	0.63802
sm	Duration of fitness test	0	ukbb	European	SNPs from the MHC (chr6 26M~34M) region was removed for this traits	-0.2352	0.2406	-0.9775	0.3283	0.0196	0.0089	1.0051	0.0065	-0.0054	0.0043	0.63802
sm	Prospective memory result	0	ukbb	European	SNPs from the MHC (chr6 26M~34M) region was removed for this traits	-0.1072	0.1114	-0.9624	0.3358	0.0579	0.0051	1.0112	0.0078	-0.0006	0.0047	0.63802
sm	Arm fat percentage (left)	0	ukbb	European	SNPs from the MHC (chr6 26M~34M) region was removed for this traits	0.05	0.0517	0.9676	0.3333	0.2194	0.0077	1.0735	0.018	0.0015	0.0058	0.63802
sm	Non-cancer illness code_ self-reported: glaucoma	0	ukbb	European	SNPs from the MHC (chr6 26M~34M) region was removed for this traits	-0.1222	0.1267	-0.9642	0.335	0.0111	0.0017	1.0141	0.0081	0.0052	0.0045	0.63802
sm	Current employment status: Looking after home and/or family	0	ukbb	European	SNPs from the MHC (chr6 26M~34M) region was removed for this traits	-0.1644	0.1699	-0.9675	0.3333	0.0063	0.0014	0.9991	0.0069	0.0382	0.0046	0.63802
sm	Mouth/teeth dental problems: Toothache	0	ukbb	European	SNPs from the MHC (chr6 26M~34M) region was removed for this traits	0.141	0.1448	0.9736	0.3303	0.0085	0.0016	1.004	0.0074	0.0146	0.0045	0.63802
sm	Medication for pain relief_ constipation_ heartburn: Laxatives (e.g. Dulcolax_ Senokot)	0	ukbb	European	SNPs from the MHC (chr6 26M~34M) region was removed for this traits	0.1289	0.1337	0.9646	0.3348	0.0117	0.0016	1.0081	0.0067	0.0094	0.0046	0.63802
sm	Types of transport used (excluding work): Walk	0	ukbb	European	SNPs from the MHC (chr6 26M~34M) region was removed for this traits	-0.0894	0.0914	-0.9778	0.3282	0.0333	0.0024	1.0333	0.0091	-0.0035	0.0051	0.63802
sm	Mineral and other dietary supplements: Fish oil (including cod liver oil)	0	ukbb	European	SNPs from the MHC (chr6 26M~34M) region was removed for this traits	0.0875	0.0904	0.9684	0.3329	0.0267	0.0019	1.0077	0.007	-0.0131	0.0047	0.63802
sm	Diagnoses - main ICD10: K60 Fissure and fistula of anal and rectal regions	0	ukbb	European	SNPs from the MHC (chr6 26M~34M) region was removed for this traits	0.1561	0.1615	0.9662	0.3339	0.0056	0.0014	0.9813	0.0067	0.0026	0.0047	0.63802
sm	Non-cancer illness code_ self-reported: retinal detachment	0	ukbb	European	SNPs from the MHC (chr6 26M~34M) region was removed for this traits	0.2099	0.2192	0.9578	0.3382	0.0033	0.0013	1.0034	0.0066	-0.0038	0.0044	0.640978
sm	Fractured bone site(s): Wrist	0	ukbb	European	SNPs from the MHC (chr6 26M~34M) region was removed for this traits	0.1584	0.1659	0.9545	0.3399	0.0068	0.0017	1.0063	0.0071	0.0004	0.0048	0.642597
sm	Sitting height ratio	25865494	anthropometric	European	SNPs from the MHC (chr6 26M~34M) region was removed for this traits	-0.118	0.1251	-0.9436	0.3454	0.2231	0.0281	0.9793	0.0075	0.0027	0.0054	0.651375
sm	Free cholesterol in very large HDL	27005778	metabolites	European	Caution: using this data may yield results outside bounds due to relative low Z score of the SNP heritability of the trait; SNPs from the MHC (chr6 26M~34M) region was removed for this traits	-0.2531	0.2688	-0.9418	0.3463	0.0454	0.0253	1.0158	0.014	0.0035	0.0047	0.651455
sm	Age at last live birth	0	ukbb	European	SNPs from the MHC (chr6 26M~34M) region was removed for this traits	-0.09	0.096	-0.9384	0.348	0.0874	0.0061	1.0192	0.0088	0.0765	0.0048	0.653037
sm	Underlying (primary) cause of death: ICD10: J84.1 Other interstitial pulmonary diseases with fibrosis	0	ukbb	European	SNPs from the MHC (chr6 26M~34M) region was removed for this traits	-0.2766	0.2956	-0.9358	0.3494	0.1	0.0638	0.9935	0.0067	0.004	0.0049	0.654049
sm	College completion	23722424	education	European	SNPs from the MHC (chr6 26M~34M) region was removed for this traits	-0.0934	0.1016	-0.92	0.3576	0.0795	0.0057	1.0205	0.0086	0.003	0.0057	0.657198
sm	Cholesterol esters in large HDL	27005778	metabolites	European	SNPs from the MHC (chr6 26M~34M) region was removed for this traits	-0.1576	0.1714	-0.9191	0.358	0.1196	0.0303	1.0025	0.0142	-0.0002	0.0046	0.657198
sm	Total lipids in medium VLDL	27005778	metabolites	European	SNPs from the MHC (chr6 26M~34M) region was removed for this traits	0.1488	0.1608	0.9253	0.3548	0.14	0.035	0.9858	0.0067	-0.0027	0.0043	0.657198
sm	Forced expiratory volume in 1 second (FEV1)/Forced Vital capacity(FVC)	26635082	lung_function	European	SNPs from the MHC (chr6 26M~34M) region was removed for this traits	-0.1163	0.1251	-0.9295	0.3526	0.114	0.0149	0.981	0.0069	0.0018	0.0047	0.657198
sm	FEV1/FVC	0	lung_function	European	SNPs from the MHC (chr6 26M~34M) region was removed for this traits	-0.0483	0.0523	-0.9235	0.3557	0.1923	0.0117	0.9386	0.0209	-0.0066	0.0057	0.657198
sm	Mean time to correctly identify matches	0	ukbb	European	SNPs from the MHC (chr6 26M~34M) region was removed for this traits	-0.0582	0.0632	-0.9202	0.3575	0.0731	0.003	1.032	0.0097	-0.0076	0.0047	0.657198
sm	Arm fat-free mass (left)	0	ukbb	European	SNPs from the MHC (chr6 26M~34M) region was removed for this traits	0.0451	0.0489	0.9235	0.3557	0.2667	0.0108	1.1023	0.0258	0.0118	0.0062	0.657198
sm	Diagnoses - main ICD10: K50 Crohns disease [regional enteritis]	0	ukbb	European	SNPs from the MHC (chr6 26M~34M) region was removed for this traits	0.2006	0.2172	0.9237	0.3557	0.0045	0.0014	1.0024	0.0067	-0.0035	0.0048	0.657198
sm	Cigarettes Per Day	30617275	smoking_behaviour	European	Caution: using this data may yield results outside bounds due to relative low Z score of the SNP heritability of the trait; SNPs from the MHC (chr6 26M~34M) region was removed for this traits	-0.1205	0.1322	-0.9113	0.3622	0.0202	0.0114	1.0071	0.0165	0.0102	0.0058	0.658545
sm	HbA1C	20858683	glycemic	European	SNPs from the MHC (chr6 26M~34M) region was removed for this traits	0.1285	0.1405	0.9144	0.3605	0.0646	0.0118	0.9996	0.0071	0.0022	0.0044	0.658545
sm	Potassium in urine	0	ukbb	European	SNPs from the MHC (chr6 26M~34M) region was removed for this traits	-0.0738	0.0809	-0.9119	0.3618	0.0428	0.0023	1.017	0.0088	0.0026	0.0053	0.658545
sm	Diagnoses - main ICD10: I20 Angina pectoris	0	ukbb	European	SNPs from the MHC (chr6 26M~34M) region was removed for this traits	0.1389	0.1523	0.9122	0.3617	0.0082	0.0015	1.0095	0.0072	0.0059	0.0048	0.658545
sm	Phospholipids in large LDL	27005778	metabolites	European	SNPs from the MHC (chr6 26M~34M) region was removed for this traits	0.2119	0.2336	0.9071	0.3644	0.0619	0.0458	1.0176	0.0217	-0.0034	0.0043	0.660964
sm	Phospholipids in IDL	27005778	metabolites	European	SNPs from the MHC (chr6 26M~34M) region was removed for this traits	0.2118	0.2345	0.9029	0.3666	0.0628	0.0427	1.0202	0.0197	-0.0056	0.0045	0.663371
sm	Rheumatoid Arthritis	24390342	autoimmune	European	SNPs from the MHC (chr6 26M~34M) region was removed for this traits	-0.0768	0.086	-0.8936	0.3715	0.1603	0.0286	1.0225	0.0162	0.0057	0.0042	0.664019
sm	Total cholesterol in large HDL	27005778	metabolites	European	SNPs from the MHC (chr6 26M~34M) region was removed for this traits	-0.1538	0.171	-0.8994	0.3684	0.1013	0.0281	1.0084	0.0145	0.0001	0.0047	0.664019
sm	Hip circumference	0	ukbb	European	SNPs from the MHC (chr6 26M~34M) region was removed for this traits	0.0476	0.0531	0.8951	0.3707	0.2183	0.0091	1.0765	0.0199	0.0041	0.006	0.664019
sm	Forced expiratory volume in 1-second (FEV1)	0	ukbb	European	SNPs from the MHC (chr6 26M~34M) region was removed for this traits	-0.0531	0.0592	-0.8969	0.3698	0.1474	0.0062	1.066	0.0139	-0.0037	0.0054	0.664019
sm	Diagnoses - main ICD10: F43 Reaction to severe stress_ and adjustment disorders	0	ukbb	European	SNPs from the MHC (chr6 26M~34M) region was removed for this traits	1.2702	1.4172	0.8963	0.3701	0.0007	0.0013	1.0031	0.0056	0.0002	0.0044	0.664019
sm	Diagnoses - main ICD10: I10 Essential (primary) hypertension	0	ukbb	European	SNPs from the MHC (chr6 26M~34M) region was removed for this traits	0.211	0.2364	0.8924	0.3722	0.0026	0.0013	0.9973	0.0061	-0.0009	0.0043	0.664019
sm	Fasting glucose main effect	22581228	glycemic	European	SNPs from the MHC (chr6 26M~34M) region was removed for this traits	0.0974	0.11	0.8853	0.376	0.0988	0.019	0.998	0.0097	-0.0019	0.0045	0.665838
sm	Free cholesterol to esterified cholesterol ratio	27005778	metabolites	European	Caution: using this data may yield results outside bounds due to relative low Z score of the SNP heritability of the trait; SNPs from the MHC (chr6 26M~34M) region was removed for this traits	-0.239	0.2705	-0.8834	0.377	0.0616	0.0515	1.0124	0.0128	0.0029	0.0043	0.665838
sm	Arm predicted mass (left)	0	ukbb	European	SNPs from the MHC (chr6 26M~34M) region was removed for this traits	0.0431	0.0488	0.8836	0.3769	0.2658	0.0109	1.1046	0.0262	0.0133	0.0062	0.665838
sm	Transport type for commuting to job workplace: Cycle	0	ukbb	European	SNPs from the MHC (chr6 26M~34M) region was removed for this traits	-0.1097	0.1234	-0.8886	0.3742	0.0312	0.0032	1.0165	0.0073	0.0062	0.0045	0.665838
sm	Diagnoses - main ICD10: I48 Atrial fibrillation and flutter	0	ukbb	European	SNPs from the MHC (chr6 26M~34M) region was removed for this traits	0.1149	0.1302	0.8823	0.3776	0.0127	0.002	1.0115	0.0076	-0.0042	0.0046	0.665838
sm	Illnesses of father: None of the above (group 1)	0	ukbb	European	SNPs from the MHC (chr6 26M~34M) region was removed for this traits	-0.1138	0.1292	-0.8807	0.3785	0.0148	0.0018	1.0229	0.0068	0.0001	0.0047	0.66588
sm	Apolipoprotein B	27005778	metabolites	European	SNPs from the MHC (chr6 26M~34M) region was removed for this traits	0.1859	0.2126	0.8745	0.3818	0.083	0.0406	1.0086	0.0147	-0.0015	0.0047	0.670134
sm	Total lipids in IDL	27005778	metabolites	European	SNPs from the MHC (chr6 26M~34M) region was removed for this traits	0.203	0.2335	0.8694	0.3846	0.0752	0.046	1.0184	0.0194	-0.0039	0.0046	0.673493
sm	Concentration of large VLDL particles	27005778	metabolites	European	SNPs from the MHC (chr6 26M~34M) region was removed for this traits	0.1399	0.1612	0.8675	0.3857	0.1351	0.0351	0.9727	0.0069	-0.0006	0.004	0.673867
sm	Type 2 Diabetes	22885922	glycemic	European	SNPs from the MHC (chr6 26M~34M) region was removed for this traits	0.091	0.1066	0.8535	0.3934	0.0872	0.0094	1.0089	0.0069	-0.0012	0.0045	0.680209
sm	Cholesterol esters in medium VLDL	27005778	metabolites	European	SNPs from the MHC (chr6 26M~34M) region was removed for this traits	0.1331	0.1558	0.8539	0.3932	0.1493	0.0378	0.987	0.0078	-0.0018	0.0045	0.680209
sm	Mono-unsaturated fatty acids	27005778	metabolites	European	Caution: using this data may yield results outside bounds due to relative low Z score of the SNP heritability of the trait; SNPs from the MHC (chr6 26M~34M) region was removed for this traits	0.176	0.2068	0.8512	0.3947	0.1067	0.0429	0.9877	0.0082	-0.0016	0.0044	0.680209
sm	Ever had hysterectomy (womb removed)	0	ukbb	European	SNPs from the MHC (chr6 26M~34M) region was removed for this traits	0.1324	0.1555	0.8511	0.3947	0.0216	0.0034	1.0057	0.0075	0.0022	0.0051	0.680209
sm	Non-cancer illness code_ self-reported: eczema/dermatitis	0	ukbb	European	SNPs from the MHC (chr6 26M~34M) region was removed for this traits	0.1229	0.1442	0.852	0.3942	0.0083	0.0022	1.0152	0.0071	0.0006	0.0046	0.680209
sm	Diagnoses - main ICD10: K44 Diaphragmatic hernia	0	ukbb	European	SNPs from the MHC (chr6 26M~34M) region was removed for this traits	0.1638	0.1915	0.8553	0.3924	0.0051	0.0013	1.0055	0.0063	0.0106	0.0047	0.680209
sm	Ever stopped smoking for 6+ months	0	ukbb	European	SNPs from the MHC (chr6 26M~34M) region was removed for this traits	0.171	0.2014	0.8493	0.3957	0.0193	0.0055	1.0016	0.0068	0.0027	0.0044	0.680389
sm	Pulse wave Arterial Stiffness index	0	ukbb	European	SNPs from the MHC (chr6 26M~34M) region was removed for this traits	0.1012	0.1195	0.8462	0.3975	0.0388	0.0049	1.0082	0.0072	0.0051	0.0042	0.681941
sm	Non-cancer illness code_ self-reported: malabsorption/coeliac disease	0	ukbb	European	SNPs from the MHC (chr6 26M~34M) region was removed for this traits	-0.1548	0.184	-0.8412	0.4002	0.0167	0.0121	0.9952	0.021	0.0111	0.0047	0.685027
sm	Smoking Cessation	30617275	smoking_behaviour	European	Caution: using this data may yield results outside bounds due to relative low Z score of the SNP heritability of the trait; SNPs from the MHC (chr6 26M~34M) region was removed for this traits	-0.253	0.303	-0.835	0.4037	0.0075	0.0024	0.995	0.0157	0.0067	0.0119	0.689416
sm	Adiponectin	22479202	cardiometabolic	Mixed	Caution: using this data may yield less robust results due to minor departure of the LD structure; SNPs from the MHC (chr6 26M~34M) region was removed for this traits	0.122	0.1472	0.8287	0.4073	0.1202	0.0253	1.0222	0.0123	-0.0089	0.0052	0.689416
sm	Concentration of large LDL particles	27005778	metabolites	European	SNPs from the MHC (chr6 26M~34M) region was removed for this traits	0.1944	0.2341	0.8302	0.4064	0.0746	0.0517	1.0161	0.0218	-0.003	0.0045	0.689416
sm	Hand grip strength (right)	0	ukbb	European	SNPs from the MHC (chr6 26M~34M) region was removed for this traits	-0.0522	0.0628	-0.8313	0.4058	0.1042	0.0042	1.0596	0.0133	0.0085	0.006	0.689416
sm	Weight	0	ukbb	European	SNPs from the MHC (chr6 26M~34M) region was removed for this traits	0.041	0.0492	0.8328	0.405	0.2666	0.0102	1.0792	0.022	0.0085	0.006	0.689416
sm	Parkinsons disease	19915575	neurological	European	SNPs from the MHC (chr6 26M~34M) region was removed for this traits	-0.1077	0.1329	-0.8106	0.4176	0.403	0.1164	1.1243	0.0089	0.001	0.0048	0.69887
sm	Alanine	27005778	metabolites	European	SNPs from the MHC (chr6 26M~34M) region was removed for this traits	0.1421	0.1769	0.8033	0.4218	0.0882	0.0277	1.0101	0.0078	-0.0003	0.0046	0.69887
sm	Total cholesterol in large LDL	27005778	metabolites	European	SNPs from the MHC (chr6 26M~34M) region was removed for this traits	0.1844	0.2282	0.808	0.4191	0.0643	0.0478	1.0153	0.0229	-0.0024	0.0043	0.69887
sm	Cholesterol esters in large VLDL	27005778	metabolites	European	SNPs from the MHC (chr6 26M~34M) region was removed for this traits	0.1218	0.1499	0.8127	0.4164	0.1621	0.0336	0.9784	0.0066	6.97e-05	0.0044	0.69887
sm	Total lipids in large VLDL	27005778	metabolites	European	SNPs from the MHC (chr6 26M~34M) region was removed for this traits	0.1274	0.1577	0.8075	0.4194	0.1407	0.0308	0.9846	0.0065	8.36e-05	0.0043	0.69887
sm	Total lipids in small HDL	27005778	metabolites	European	Caution: using this data may yield results outside bounds due to relative low Z score of the SNP heritability of the trait; SNPs from the MHC (chr6 26M~34M) region was removed for this traits	0.1849	0.2301	0.8039	0.4214	0.0531	0.0263	1.003	0.0076	-0.0056	0.0041	0.69887
sm	Mean diameter for VLDL particles	27005778	metabolites	European	SNPs from the MHC (chr6 26M~34M) region was removed for this traits	0.1302	0.1626	0.8013	0.423	0.1365	0.035	0.9891	0.0086	-0.0002	0.0042	0.69887
sm	Sensitivity / hurt feelings	0	ukbb	European	SNPs from the MHC (chr6 26M~34M) region was removed for this traits	0.0588	0.0728	0.8075	0.4194	0.0628	0.0032	1.0203	0.0095	0.0067	0.0057	0.69887
sm	Arm predicted mass (right)	0	ukbb	European	SNPs from the MHC (chr6 26M~34M) region was removed for this traits	0.039	0.0485	0.8038	0.4215	0.2665	0.011	1.0975	0.0272	0.0144	0.0061	0.69887
sm	Underlying (primary) cause of death: ICD10: E85.4 Organ-limited amyloidosis	0	ukbb	European	SNPs from the MHC (chr6 26M~34M) region was removed for this traits	-0.289	0.3604	-0.8019	0.4226	0.0592	0.0614	1.0002	0.007	0.0006	0.0043	0.69887
sm	Eye problems/disorders: Glaucoma	0	ukbb	European	SNPs from the MHC (chr6 26M~34M) region was removed for this traits	-0.1065	0.1326	-0.8032	0.4219	0.0388	0.0056	1.019	0.0082	0.0046	0.0049	0.69887
sm	Mean diameter for HDL particles	27005778	metabolites	European	SNPs from the MHC (chr6 26M~34M) region was removed for this traits	-0.1407	0.1763	-0.7981	0.4248	0.1153	0.0291	1.0101	0.0195	-1.41e-05	0.0046	0.700286
sm	Types of physical activity in last 4 weeks: Other exercises (eg: swimming_ cycling_ keep fit_ bowling)	0	ukbb	European	SNPs from the MHC (chr6 26M~34M) region was removed for this traits	0.0632	0.0793	0.7966	0.4257	0.0466	0.0024	1.0127	0.0086	-0.0102	0.0047	0.700286
sm	Leucine	27005778	metabolites	European	Caution: using this data may yield results outside bounds due to relative low Z score of the SNP heritability of the trait; SNPs from the MHC (chr6 26M~34M) region was removed for this traits	0.175	0.2202	0.7947	0.4268	0.0461	0.0215	1.0088	0.0071	0.0035	0.0042	0.700579
sm	Reproduciblity of spirometry measurement using ERS/ATS criteria	0	ukbb	European	SNPs from the MHC (chr6 26M~34M) region was removed for this traits	0.1205	0.1521	0.7921	0.428	0.0145	0.0022	1.0073	0.0071	0.0026	0.0045	0.701034
sm	Total cholesterol in LDL	27005778	metabolites	European	SNPs from the MHC (chr6 26M~34M) region was removed for this traits	0.1851	0.2347	0.7889	0.4302	0.0669	0.0514	1.0145	0.024	-0.0016	0.0044	0.703123
sm	Years of schooling 2013	23722424	education	European	SNPs from the MHC (chr6 26M~34M) region was removed for this traits	-0.0759	0.0971	-0.7818	0.4344	0.0842	0.0063	1.019	0.009	0.0048	0.0053	0.706248
sm	Free cholesterol in large LDL	27005778	metabolites	European	SNPs from the MHC (chr6 26M~34M) region was removed for this traits	0.1798	0.2296	0.7832	0.4335	0.0639	0.0494	1.017	0.024	-0.003	0.0042	0.706248
sm	Heel bone mineral density (BMD) T-score_ automated (right)	0	ukbb	European	SNPs from the MHC (chr6 26M~34M) region was removed for this traits	0.0509	0.0652	0.7809	0.4349	0.3031	0.0363	1.0291	0.0228	0.0029	0.0057	0.706248
sm	Phospholipids in large VLDL	27005778	metabolites	European	SNPs from the MHC (chr6 26M~34M) region was removed for this traits	0.131	0.1687	0.7764	0.4375	0.1184	0.0312	0.9886	0.0066	-0.0018	0.0045	0.706752
sm	Bilateral oophorectomy (both ovaries removed)	0	ukbb	European	SNPs from the MHC (chr6 26M~34M) region was removed for this traits	0.0977	0.1259	0.776	0.4378	0.021	0.0033	1.0118	0.0073	0.0015	0.0046	0.706752
sm	Current employment status: Doing unpaid or voluntary work	0	ukbb	European	SNPs from the MHC (chr6 26M~34M) region was removed for this traits	-0.1099	0.1417	-0.7756	0.438	0.009	0.0014	1.009	0.0065	0.0106	0.0047	0.706752
sm	Forced Vital capacity(FVC)	28166213	lung_function	European	SNPs from the MHC (chr6 26M~34M) region was removed for this traits	0.0604	0.0784	0.771	0.4407	0.2586	0.0159	0.9775	0.0073	-0.0066	0.0047	0.709602
sm	Child birth weight	23202124	anthropometric	European	SNPs from the MHC (chr6 26M~34M) region was removed for this traits	-0.1069	0.1429	-0.748	0.4545	0.1163	0.0185	1.0026	0.0059	0.0043	0.0047	0.709642
sm	Body fat	26833246	anthropometric	Mixed	Caution: using this data may yield less robust results due to minor departure of the LD structure; SNPs from the MHC (chr6 26M~34M) region was removed for this traits	0.0743	0.0986	0.7529	0.4515	0.1073	0.0082	0.9041	0.0063	-0.0021	0.0047	0.709642
sm	Coronary artery disease	26343387	cardiometabolic	Mixed	Caution: using this data may yield less robust results due to minor departure of the LD structure; SNPs from the MHC (chr6 26M~34M) region was removed for this traits	0.0566	0.0765	0.7398	0.4594	0.0792	0.0057	1.0445	0.0093	0.0025	0.0048	0.709642
sm	Serum creatinine	26831199	kidney	Mixed	Caution: using this data may yield less robust results due to minor departure of the LD structure; SNPs from the MHC (chr6 26M~34M) region was removed for this traits	0.0677	0.0896	0.7559	0.4497	0.1067	0.0096	0.9775	0.0137	-0.0026	0.0064	0.709642
sm	Free cholesterol in IDL	27005778	metabolites	European	SNPs from the MHC (chr6 26M~34M) region was removed for this traits	0.1641	0.2173	0.7553	0.4501	0.0724	0.0426	1.0194	0.0204	-0.005	0.0045	0.709642
sm	Total lipids in large LDL	27005778	metabolites	European	SNPs from the MHC (chr6 26M~34M) region was removed for this traits	0.1769	0.233	0.759	0.4478	0.0742	0.0528	1.0148	0.0224	-0.0027	0.0044	0.709642
sm	Free cholesterol in large VLDL	27005778	metabolites	European	SNPs from the MHC (chr6 26M~34M) region was removed for this traits	0.1223	0.1615	0.7569	0.4491	0.1234	0.03	0.9885	0.0066	-0.0005	0.0044	0.709642
sm	Cholesterol esters in medium LDL	27005778	metabolites	European	SNPs from the MHC (chr6 26M~34M) region was removed for this traits	0.167	0.2239	0.7457	0.4558	0.0784	0.0507	1.0108	0.0209	-0.0024	0.0044	0.709642
sm	Total lipids in small LDL	27005778	metabolites	European	SNPs from the MHC (chr6 26M~34M) region was removed for this traits	0.1666	0.2167	0.769	0.4419	0.0845	0.0465	1.0087	0.0177	-0.002	0.0044	0.709642
sm	Phospholipids in very large VLDL	27005778	metabolites	European	SNPs from the MHC (chr6 26M~34M) region was removed for this traits	0.1303	0.174	0.7487	0.454	0.1082	0.028	0.9847	0.0066	0.0005	0.0044	0.709642
sm	Hand grip strength (left)	0	ukbb	European	SNPs from the MHC (chr6 26M~34M) region was removed for this traits	-0.0467	0.0621	-0.7518	0.4522	0.1042	0.0042	1.0541	0.0125	0.0106	0.0058	0.709642
sm	Ever had prostate specific antigen (PSA) test	0	ukbb	European	SNPs from the MHC (chr6 26M~34M) region was removed for this traits	0.0842	0.1115	0.7545	0.4505	0.0345	0.0034	1.0024	0.0075	0.0008	0.0047	0.709642
sm	Happiness	0	ukbb	European	SNPs from the MHC (chr6 26M~34M) region was removed for this traits	0.0746	0.1	0.7461	0.4556	0.0616	0.0049	1.0045	0.0075	0.0052	0.0048	0.709642
sm	Non-cancer illness code_ self-reported: hiatus hernia	0	ukbb	European	SNPs from the MHC (chr6 26M~34M) region was removed for this traits	0.1109	0.1495	0.7418	0.4582	0.0083	0.0014	1.0327	0.0065	0.0068	0.0046	0.709642
sm	Illnesses of father: Lung cancer	0	ukbb	European	SNPs from the MHC (chr6 26M~34M) region was removed for this traits	0.0946	0.1277	0.7405	0.459	0.0147	0.002	0.994	0.0072	0.0039	0.0051	0.709642
sm	Alcohol drinker status: Never	0	ukbb	European	SNPs from the MHC (chr6 26M~34M) region was removed for this traits	-0.0889	0.1187	-0.7493	0.4537	0.0146	0.0016	1.015	0.0069	-0.0114	0.0049	0.709642
sm	Qualifications: CSEs or equivalent	0	ukbb	European	SNPs from the MHC (chr6 26M~34M) region was removed for this traits	0.0766	0.1012	0.757	0.4491	0.0209	0.0019	1.0588	0.0074	0.0018	0.005	0.709642
sm	Reason for glasses/contact lenses: For astigmatism	0	ukbb	European	SNPs from the MHC (chr6 26M~34M) region was removed for this traits	0.1216	0.1593	0.7635	0.4451	0.0092	0.0015	1.0255	0.0068	0.0022	0.0049	0.709642
sm	Vitamin and mineral supplements: Vitamin D	0	ukbb	European	SNPs from the MHC (chr6 26M~34M) region was removed for this traits	0.1208	0.1599	0.7553	0.4501	0.0062	0.0016	0.9967	0.0071	0.0004	0.0046	0.709642
sm	Diagnoses - main ICD10: R69 Unknown and unspecified causes of morbidity	0	ukbb	European	SNPs from the MHC (chr6 26M~34M) region was removed for this traits	0.1376	0.1854	0.7425	0.4578	0.0052	0.0014	0.9987	0.0067	0.0167	0.0046	0.709642
sm	Hip circumference	25673412	anthropometric	European	SNPs from the MHC (chr6 26M~34M) region was removed for this traits	-0.0482	0.0654	-0.7371	0.4611	0.1272	0.0059	0.8606	0.008	0.0072	0.0045	0.710308
sm	Concentration of small LDL particles	27005778	metabolites	European	SNPs from the MHC (chr6 26M~34M) region was removed for this traits	0.1503	0.2042	0.736	0.4617	0.0923	0.0444	1.0076	0.016	-0.0018	0.0044	0.710308
sm	Total cholesterol in large VLDL	27005778	metabolites	European	SNPs from the MHC (chr6 26M~34M) region was removed for this traits	0.1192	0.1634	0.7295	0.4657	0.1171	0.0293	0.9914	0.0063	-0.001	0.0043	0.715014
sm	Concentration of medium LDL particles	27005778	metabolites	European	SNPs from the MHC (chr6 26M~34M) region was removed for this traits	0.1602	0.224	0.7152	0.4745	0.0777	0.0499	1.0123	0.0203	-0.0021	0.0044	0.725594
sm	Cancer code_ self-reported: small intestine/small bowel cancer	0	ukbb	European	SNPs from the MHC (chr6 26M~34M) region was removed for this traits	-0.4127	0.5762	-0.7163	0.4738	0.0009	0.0015	1.0004	0.0072	-0.0024	0.0044	0.725594
sm	Total cholesterol in medium LDL	27005778	metabolites	European	SNPs from the MHC (chr6 26M~34M) region was removed for this traits	0.161	0.2272	0.7089	0.4784	0.0668	0.0476	1.0138	0.0223	-0.001	0.0043	0.727168
sm	Hearing aid user	0	ukbb	European	SNPs from the MHC (chr6 26M~34M) region was removed for this traits	0.0959	0.1349	0.7108	0.4772	0.017	0.0027	1.0047	0.0069	0.0061	0.0046	0.727168
sm	Cancer code_ self-reported: malignant melanoma	0	ukbb	European	SNPs from the MHC (chr6 26M~34M) region was removed for this traits	-0.1361	0.1917	-0.7099	0.4778	0.0052	0.0015	0.9919	0.0063	0.006	0.0049	0.727168
sm	Alzheimers disease	24162737	neurological	European	SNPs from the MHC (chr6 26M~34M) region was removed for this traits	-0.1235	0.1754	-0.7042	0.4813	0.0446	0.0215	1.066	0.0294	0.0091	0.0049	0.728661
sm	Arm fat-free mass (right)	0	ukbb	European	SNPs from the MHC (chr6 26M~34M) region was removed for this traits	0.0342	0.0486	0.7045	0.4811	0.2677	0.011	1.096	0.0271	0.0153	0.0062	0.728661
sm	Diagnoses - main ICD10: K76 Other diseases of liver	0	ukbb	European	SNPs from the MHC (chr6 26M~34M) region was removed for this traits	0.1735	0.249	0.6968	0.486	0.0035	0.0013	0.9934	0.0064	-0.0052	0.0046	0.734314
sm	Forced expiratory volume in 1 second (FEV1)/Forced Vital capacity(FVC)	28166213	lung_function	European	SNPs from the MHC (chr6 26M~34M) region was removed for this traits	-0.0531	0.0767	-0.6928	0.4884	0.2632	0.0207	0.9687	0.0086	-0.0031	0.0043	0.736476
sm	Age of smoking initiation	20418890	smoking_behaviour	European	SNPs from the MHC (chr6 26M~34M) region was removed for this traits	0.1213	0.1769	0.6859	0.4928	0.0649	0.0183	0.9977	0.006	-0.0091	0.0044	0.74164
sm	Forced expiratory volume in 1 second	0	lung_function	European	SNPs from the MHC (chr6 26M~34M) region was removed for this traits	-0.0329	0.0483	-0.6816	0.4955	0.1765	0.0068	0.9557	0.0128	-0.0021	0.0055	0.743661
sm	Cancer code_ self-reported: lung cancer	0	ukbb	European	SNPs from the MHC (chr6 26M~34M) region was removed for this traits	0.868	1.2752	0.6807	0.4961	0.0005	0.0012	0.9919	0.0067	-0.0066	0.0051	0.743661
sm	Types of physical activity in last 4 weeks: Strenuous sports	0	ukbb	European	SNPs from the MHC (chr6 26M~34M) region was removed for this traits	0.0694	0.1032	0.6719	0.5017	0.0218	0.0018	1.0123	0.0069	0.0023	0.0049	0.750575
sm	Peak expiratory flow	0	lung_function	European	SNPs from the MHC (chr6 26M~34M) region was removed for this traits	-0.0377	0.0568	-0.6637	0.5069	0.1449	0.0086	0.9671	0.0184	0.0019	0.0057	0.75243
sm	Irritability	0	ukbb	European	SNPs from the MHC (chr6 26M~34M) region was removed for this traits	0.0523	0.0784	0.6673	0.5046	0.0678	0.0042	0.9932	0.0115	0.004	0.0057	0.75243
sm	Types of transport used (excluding work): Car/motor vehicle	0	ukbb	European	SNPs from the MHC (chr6 26M~34M) region was removed for this traits	-0.0611	0.092	-0.6644	0.5065	0.0246	0.0018	1.0085	0.0071	0.0084	0.0046	0.75243
sm	Diagnoses - main ICD10: M16 Coxarthrosis [arthrosis of hip]	0	ukbb	European	SNPs from the MHC (chr6 26M~34M) region was removed for this traits	0.0973	0.1461	0.6661	0.5054	0.0107	0.0017	1.0097	0.008	0.0068	0.0048	0.75243
sm	Free cholesterol in large HDL	27005778	metabolites	European	SNPs from the MHC (chr6 26M~34M) region was removed for this traits	-0.1129	0.1723	-0.6553	0.5123	0.1017	0.0282	1.0104	0.0143	-0.0002	0.0047	0.755876
sm	Total lipids in medium LDL	27005778	metabolites	European	SNPs from the MHC (chr6 26M~34M) region was removed for this traits	0.1446	0.2209	0.6547	0.5127	0.079	0.0509	1.0108	0.0209	-0.0018	0.0044	0.755876
sm	Cough on most days	0	ukbb	European	SNPs from the MHC (chr6 26M~34M) region was removed for this traits	0.0875	0.1338	0.6539	0.5132	0.0479	0.0065	0.9989	0.0073	0.0053	0.0045	0.755876
sm	Diagnoses - main ICD10: R14 Flatulence and related conditions	0	ukbb	European	SNPs from the MHC (chr6 26M~34M) region was removed for this traits	-0.155	0.2368	-0.6545	0.5128	0.0031	0.0013	0.9929	0.0067	0.0051	0.0045	0.755876
sm	Duration of strenuous sports	0	ukbb	European	SNPs from the MHC (chr6 26M~34M) region was removed for this traits	-0.1488	0.2285	-0.6511	0.515	0.0313	0.0136	0.9937	0.0068	-0.0052	0.0045	0.75706
sm	Forced expiratory volume in 1 second (FEV1)	21946350	lung_function	European	SNPs from the MHC (chr6 26M~34M) region was removed for this traits	-0.1315	0.2047	-0.6426	0.5205	0.1727	0.0223	0.8808	0.0119	0.0067	0.008	0.75869
sm	Whole body fat mass	0	ukbb	European	SNPs from the MHC (chr6 26M~34M) region was removed for this traits	0.0322	0.0502	0.6417	0.5211	0.2351	0.0083	1.0715	0.0183	0.0063	0.0058	0.75869
sm	Cancer code_ self-reported: prostate cancer	0	ukbb	European	SNPs from the MHC (chr6 26M~34M) region was removed for this traits	-0.1201	0.1863	-0.6449	0.519	0.0062	0.0015	1.0141	0.0076	0.0006	0.0045	0.75869
sm	Non-cancer illness code_ self-reported: cholelithiasis/gall stones	0	ukbb	European	SNPs from the MHC (chr6 26M~34M) region was removed for this traits	0.0999	0.1551	0.6437	0.5197	0.0082	0.0018	1.0215	0.0081	0.0026	0.0048	0.75869
sm	Non-cancer illness code_ self-reported: kidney stone/ureter stone/bladder stone	0	ukbb	European	SNPs from the MHC (chr6 26M~34M) region was removed for this traits	0.104	0.1608	0.6467	0.5178	0.009	0.0017	1.0022	0.0078	0.0039	0.0047	0.75869
sm	Albumin	27005778	metabolites	European	Caution: using this data may yield results outside bounds due to relative low Z score of the SNP heritability of the trait; SNPs from the MHC (chr6 26M~34M) region was removed for this traits	-0.144	0.2251	-0.6398	0.5223	0.0618	0.0247	0.9888	0.007	-0.0038	0.0044	0.758983
sm	Amyotrophic lateral sclerosis	27455348	neurological	European	Caution: using this data may yield results outside bounds due to relative low Z score of the SNP heritability of the trait; SNPs from the MHC (chr6 26M~34M) region was removed for this traits	0.114	0.1792	0.6363	0.5246	0.0495	0.0127	0.9942	0.0061	-0.0035	0.0046	0.760144
sm	Concentration of medium HDL particles	27005778	metabolites	European	Caution: using this data may yield results outside bounds due to relative low Z score of the SNP heritability of the trait; SNPs from the MHC (chr6 26M~34M) region was removed for this traits	0.1266	0.1997	0.634	0.5261	0.0662	0.026	0.9942	0.0077	-0.0063	0.0043	0.760144
sm	Leg predicted mass (right)	0	ukbb	European	SNPs from the MHC (chr6 26M~34M) region was removed for this traits	0.0315	0.0499	0.6324	0.5271	0.2658	0.011	1.1045	0.0259	0.0102	0.0061	0.760144
sm	Diagnoses - main ICD10: K51 Ulcerative colitis	0	ukbb	European	SNPs from the MHC (chr6 26M~34M) region was removed for this traits	-0.1223	0.1933	-0.6326	0.527	0.0047	0.0017	1.0129	0.0068	0.0034	0.0046	0.760144
sm	Neo-conscientiousness	21173776	personality	European	Caution: using this data may yield results outside bounds due to relative low Z score of the SNP heritability of the trait; SNPs from the MHC (chr6 26M~34M) region was removed for this traits	-0.1592	0.2532	-0.629	0.5294	0.0718	0.0298	1.0006	0.0067	-0.0051	0.0049	0.762
sm	Cholesterol esters in large LDL	27005778	metabolites	European	SNPs from the MHC (chr6 26M~34M) region was removed for this traits	0.1429	0.228	0.6268	0.5308	0.0747	0.0521	1.0129	0.0221	-0.0019	0.0045	0.762
sm	Total cholesterol in medium VLDL	27005778	metabolites	European	SNPs from the MHC (chr6 26M~34M) region was removed for this traits	0.0998	0.1602	0.6228	0.5334	0.1232	0.0358	0.9929	0.0074	-0.002	0.0045	0.762
sm	Difficulty not smoking for 1 day	0	ukbb	European	SNPs from the MHC (chr6 26M~34M) region was removed for this traits	0.1059	0.1697	0.6241	0.5326	0.1099	0.0221	0.99	0.0068	-0.0053	0.0047	0.762
sm	Leg fat-free mass (right)	0	ukbb	European	SNPs from the MHC (chr6 26M~34M) region was removed for this traits	0.0312	0.0499	0.6255	0.5317	0.2661	0.011	1.1047	0.0259	0.0102	0.0061	0.762
sm	Offspring birth weight (maternal effect, adjusted for offspring genotype)	31043758	anthropometric	European	SNPs from the MHC (chr6 26M~34M) region was removed for this traits	-0.0441	0.0718	-0.6143	0.539	0.1042	0.0059	1.0509	0.0122	0.0011	0.005	0.767642
sm	Description of average fatty acid chain length; not actual carbon number	27005778	metabolites	European	SNPs from the MHC (chr6 26M~34M) region was removed for this traits	-0.1384	0.2265	-0.611	0.5412	0.0983	0.0349	0.9836	0.0068	0.0039	0.0044	0.767642
sm	Phospholipids in medium LDL	27005778	metabolites	European	SNPs from the MHC (chr6 26M~34M) region was removed for this traits	0.1313	0.2151	0.6106	0.5415	0.0708	0.0435	1.0093	0.0195	-0.0008	0.0044	0.767642
sm	Peak expiratory flow	0	lung_function	European	SNPs from the MHC (chr6 26M~34M) region was removed for this traits	-0.0349	0.0571	-0.6104	0.5416	0.139	0.0081	0.971	0.0189	0.003	0.0053	0.767642
sm	Frequency of travelling from home to job workplace	0	ukbb	European	SNPs from the MHC (chr6 26M~34M) region was removed for this traits	0.0857	0.1406	0.6092	0.5424	0.0216	0.0027	1.0178	0.0067	-0.0263	0.0053	0.767642
sm	Suffer from nerves	0	ukbb	European	SNPs from the MHC (chr6 26M~34M) region was removed for this traits	-0.0549	0.0907	-0.6059	0.545	0.0458	0.0031	0.9985	0.0097	0.0033	0.0053	0.769888
sm	Overweight	23563607	anthropometric	European	SNPs from the MHC (chr6 26M~34M) region was removed for this traits	0.0493	0.0819	0.6024	0.5469	0.1099	0.0065	1.0237	0.0095	0.0095	0.0057	0.771139
sm	Maximum workload during fitness test	0	ukbb	European	SNPs from the MHC (chr6 26M~34M) region was removed for this traits	-0.1022	0.1712	-0.5968	0.5506	0.0424	0.0101	1.0076	0.007	-0.0031	0.0042	0.774919
sm	Diagnoses - main ICD10: N40 Hyperplasia of prostate	0	ukbb	European	SNPs from the MHC (chr6 26M~34M) region was removed for this traits	0.0998	0.1693	0.5894	0.5556	0.0058	0.0015	1.0101	0.0066	0.006	0.0046	0.78051
sm	Difference in height between adolescence and adulthood; age 14	23449627	anthropometric	European	SNPs from the MHC (chr6 26M~34M) region was removed for this traits	0.0992	0.1688	0.5876	0.5568	0.4598	0.1074	0.9805	0.0067	-0.0035	0.0043	0.780753
sm	Autism spectrum disorder	0	psychiatric	European	SNPs from the MHC (chr6 26M~34M) region was removed for this traits	-0.0654	0.1124	-0.5819	0.5607	0.4614	0.051	0.9641	0.0066	0.0016	0.0043	0.782451
sm	FEV1/FVC	0	lung_function	European	SNPs from the MHC (chr6 26M~34M) region was removed for this traits	0.0619	0.1065	0.5812	0.5611	0.0962	0.0094	0.9921	0.0073	-2.83e-05	0.0053	0.782451
sm	Frequency of stair climbing in last 4 weeks	0	ukbb	European	SNPs from the MHC (chr6 26M~34M) region was removed for this traits	-0.0552	0.0947	-0.5832	0.5598	0.0351	0.0021	1.0167	0.0078	0.0141	0.0047	0.782451
sm	Basal metabolic rate	0	ukbb	European	SNPs from the MHC (chr6 26M~34M) region was removed for this traits	0.0281	0.0487	0.5769	0.564	0.2862	0.0118	1.1079	0.0275	0.0128	0.0063	0.78362
sm	Non-cancer illness code_ self-reported: diabetes	0	ukbb	European	SNPs from the MHC (chr6 26M~34M) region was removed for this traits	0.045	0.0779	0.5776	0.5635	0.0355	0.0026	1.0398	0.0104	0.0017	0.005	0.78362
sm	Total cholesterol in IDL	27005778	metabolites	European	SNPs from the MHC (chr6 26M~34M) region was removed for this traits	0.1332	0.2324	0.5732	0.5665	0.0719	0.0473	1.0184	0.0203	-0.0023	0.0046	0.785657
sm	Non-cancer illness code_ self-reported: hayfever/allergic rhinitis	0	ukbb	European	SNPs from the MHC (chr6 26M~34M) region was removed for this traits	0.0539	0.0946	0.5701	0.5686	0.0232	0.0024	1.0169	0.0085	0.0053	0.0047	0.787133
sm	Infant head circumference	22504419	anthropometric	European	SNPs from the MHC (chr6 26M~34M) region was removed for this traits	0.0965	0.1701	0.5671	0.5706	0.2299	0.0444	0.9906	0.0066	-0.0071	0.0049	0.788465
sm	Number of incorrect matches in round	0	ukbb	European	SNPs from the MHC (chr6 26M~34M) region was removed for this traits	0.0364	0.0648	0.5613	0.5746	0.0547	0.0027	1.0039	0.0089	-0.0059	0.0046	0.792552
sm	Birth weight of first child	0	ukbb	European	SNPs from the MHC (chr6 26M~34M) region was removed for this traits	-0.043	0.0768	-0.5593	0.576	0.1082	0.0063	1.0246	0.0099	-0.0045	0.005	0.793043
sm	Extreme height	23563607	anthropometric	European	SNPs from the MHC (chr6 26M~34M) region was removed for this traits	-0.0471	0.0855	-0.5509	0.5817	1.2288	0.1064	1.0369	0.0174	-0.0073	0.0072	0.793642
sm	Ratio of bisallylic groups to total fatty acids	27005778	metabolites	European	Caution: using this data may yield results outside bounds due to relative low Z score of the SNP heritability of the trait; SNPs from the MHC (chr6 26M~34M) region was removed for this traits	-0.0867	0.1576	-0.5499	0.5824	0.2715	0.0953	0.9865	0.0081	-0.0012	0.0043	0.793642
sm	Distance between home and job workplace	0	ukbb	European	SNPs from the MHC (chr6 26M~34M) region was removed for this traits	0.1086	0.1976	0.5494	0.5827	0.0118	0.0031	1.0067	0.0068	0.0041	0.0049	0.793642
sm	Forced vital capacity (FVC)	0	ukbb	European	SNPs from the MHC (chr6 26M~34M) region was removed for this traits	-0.0322	0.0582	-0.5539	0.5797	0.1699	0.0075	1.0962	0.0176	-0.0015	0.0056	0.793642
sm	Non-cancer illness code_ self-reported: ulcerative colitis	0	ukbb	European	SNPs from the MHC (chr6 26M~34M) region was removed for this traits	-0.0975	0.1763	-0.553	0.5802	0.0061	0.0017	1.0096	0.0079	0.0035	0.0046	0.793642
sm	Diagnoses - main ICD10: E04 Other non-toxic goitre	0	ukbb	European	SNPs from the MHC (chr6 26M~34M) region was removed for this traits	-0.1062	0.1919	-0.5534	0.58	0.0052	0.0013	0.9924	0.0063	0.0023	0.0046	0.793642
sm	Triglycerides in very large VLDL	27005778	metabolites	European	SNPs from the MHC (chr6 26M~34M) region was removed for this traits	0.0915	0.1693	0.5406	0.5888	0.1222	0.0292	0.9797	0.0068	0.0019	0.0044	0.798406
sm	Phospholipids in chylomicrons and largest VLDL particles	27005778	metabolites	European	SNPs from the MHC (chr6 26M~34M) region was removed for this traits	0.0994	0.1834	0.542	0.5878	0.1008	0.0267	0.9833	0.0065	0.002	0.0044	0.798406
sm	Forced expiratory volume in 1 second	0	lung_function	European	SNPs from the MHC (chr6 26M~34M) region was removed for this traits	0.0461	0.0856	0.5385	0.5902	0.1298	0.0102	0.994	0.0079	-0.0021	0.0047	0.798406
sm	Reason for reducing amount of alcohol drunk: Health precaution	0	ukbb	European	SNPs from the MHC (chr6 26M~34M) region was removed for this traits	-0.0579	0.1075	-0.5383	0.5904	0.0465	0.0044	0.996	0.0068	0.0067	0.0047	0.798406
sm	Diagnoses - main ICD10: M70 Soft tissue disorders related to use_ overuse and pressure	0	ukbb	European	SNPs from the MHC (chr6 26M~34M) region was removed for this traits	-0.1094	0.2041	-0.5359	0.592	0.0042	0.0013	0.9818	0.0068	0.0065	0.0044	0.799147
sm	Birth weight	27680694	anthropometric	European	SNPs from the MHC (chr6 26M~34M) region was removed for this traits	-0.0383	0.0735	-0.5206	0.6027	0.102	0.0066	1.0423	0.0097	-0.0008	0.0052	0.806533
sm	Ratio of bisallylic groups to double bonds	27005778	metabolites	European	Caution: using this data may yield results outside bounds due to relative low Z score of the SNP heritability of the trait; SNPs from the MHC (chr6 26M~34M) region was removed for this traits	-0.0761	0.1464	-0.5195	0.6034	0.297	0.1066	0.9771	0.0092	-0.0024	0.0043	0.806533
sm	Total lipids in medium HDL	27005778	metabolites	European	Caution: using this data may yield results outside bounds due to relative low Z score of the SNP heritability of the trait; SNPs from the MHC (chr6 26M~34M) region was removed for this traits	0.1077	0.2082	0.5174	0.6049	0.062	0.0261	0.9959	0.008	-0.006	0.0043	0.806533
sm	Total lipids in very large VLDL	27005778	metabolites	European	SNPs from the MHC (chr6 26M~34M) region was removed for this traits	0.0871	0.1669	0.5219	0.6017	0.139	0.0301	0.9773	0.007	0.0024	0.0044	0.806533
sm	Body fat percentage	0	ukbb	European	SNPs from the MHC (chr6 26M~34M) region was removed for this traits	0.027	0.0516	0.522	0.6017	0.2165	0.0072	1.0839	0.0178	0.0022	0.0057	0.806533
sm	Non-cancer illness code_ self-reported: high cholesterol	0	ukbb	European	SNPs from the MHC (chr6 26M~34M) region was removed for this traits	0.0407	0.0785	0.5189	0.6039	0.0406	0.0055	1.0553	0.0277	0.0016	0.0055	0.806533
sm	Diagnoses - main ICD10: G56 Mononeuropathies of upper limb	0	ukbb	European	SNPs from the MHC (chr6 26M~34M) region was removed for this traits	0.0585	0.1129	0.5184	0.6042	0.0137	0.0019	1.0096	0.0075	0.0066	0.0045	0.806533
sm	Years of schooling 2016	27225129	education	European	SNPs from the MHC (chr6 26M~34M) region was removed for this traits	-0.0278	0.0544	-0.5111	0.6093	0.1261	0.0045	0.9305	0.0101	0.0016	0.0049	0.806871
sm	Sitting height	0	ukbb	European	SNPs from the MHC (chr6 26M~34M) region was removed for this traits	-0.0264	0.0517	-0.511	0.6093	0.3214	0.0184	1.137	0.0429	0.0017	0.0072	0.806871
sm	Forced expiratory volume in 1-second (FEV1)_ Best measure	0	ukbb	European	SNPs from the MHC (chr6 26M~34M) region was removed for this traits	-0.0313	0.0612	-0.5109	0.6094	0.1623	0.0072	1.0584	0.0137	-0.0065	0.0053	0.806871
sm	Diagnoses - main ICD10: R35 Polyuria	0	ukbb	European	SNPs from the MHC (chr6 26M~34M) region was removed for this traits	0.1291	0.2511	0.5144	0.607	0.0029	0.0015	0.9987	0.0069	-0.002	0.0046	0.806871
sm	Friendships satisfaction	0	ukbb	European	SNPs from the MHC (chr6 26M~34M) region was removed for this traits	0.0563	0.1117	0.5041	0.6142	0.0617	0.0052	0.9992	0.0075	0.0096	0.005	0.811812
sm	Serum creatinine (non-diabetes)	26831199	kidney	Mixed	Caution: using this data may yield less robust results due to minor departure of the LD structure; SNPs from the MHC (chr6 26M~34M) region was removed for this traits	0.044	0.0879	0.501	0.6164	0.114	0.0108	0.9805	0.0136	9.63e-05	0.0061	0.813121
sm	Peak expiratory flow	0	lung_function	European	SNPs from the MHC (chr6 26M~34M) region was removed for this traits	-0.0796	0.1598	-0.4982	0.6184	0.0975	0.0204	0.9706	0.0069	0.0052	0.0042	0.813121
sm	Diagnoses - main ICD10: K35 Acute appendicitis	0	ukbb	European	SNPs from the MHC (chr6 26M~34M) region was removed for this traits	0.1319	0.2646	0.4983	0.6183	0.0025	0.0013	1.003	0.0067	0.0032	0.0044	0.813121
sm	Whole body water mass	0	ukbb	European	SNPs from the MHC (chr6 26M~34M) region was removed for this traits	0.0241	0.0487	0.494	0.6213	0.2909	0.0123	1.1202	0.0295	0.0131	0.0063	0.815523
sm	Peak expiratory flow (PEF)	0	ukbb	European	SNPs from the MHC (chr6 26M~34M) region was removed for this traits	-0.0342	0.0696	-0.4908	0.6235	0.0899	0.0046	1.0558	0.0124	0.006	0.0053	0.815594
sm	Whole body fat-free mass	0	ukbb	European	SNPs from the MHC (chr6 26M~34M) region was removed for this traits	0.0239	0.0486	0.4912	0.6233	0.2909	0.0124	1.1209	0.0297	0.0133	0.0063	0.815594
sm	Why reduced smoking: Illness or ill health	0	ukbb	European	SNPs from the MHC (chr6 26M~34M) region was removed for this traits	0.1165	0.2395	0.4865	0.6266	0.1107	0.0421	0.9978	0.0064	0.0038	0.0044	0.818241
sm	Total lipids in large HDL	27005778	metabolites	European	SNPs from the MHC (chr6 26M~34M) region was removed for this traits	-0.0801	0.1658	-0.4829	0.6291	0.1258	0.0301	1.0027	0.015	-0.0025	0.0046	0.820096
sm	Illnesses of father: Prostate cancer	0	ukbb	European	SNPs from the MHC (chr6 26M~34M) region was removed for this traits	-0.0786	0.1663	-0.473	0.6362	0.0083	0.0019	1.0129	0.0082	0.0051	0.005	0.827932
sm	Cigarettes smoked per day	20418890	smoking_behaviour	European	SNPs from the MHC (chr6 26M~34M) region was removed for this traits	0.0747	0.1664	0.4492	0.6533	0.0595	0.0151	1.005	0.0061	-0.0031	0.0043	0.830173
sm	Mean platelet volume	22139419	haemotological	European	SNPs from the MHC (chr6 26M~34M) region was removed for this traits	0.0532	0.116	0.4587	0.6464	0.3228	0.0506	0.9803	0.0106	0.0053	0.005	0.830173
sm	Primary biliary cirrhosis	26394269	autoimmune	European	SNPs from the MHC (chr6 26M~34M) region was removed for this traits	0.0563	0.1248	0.4507	0.6522	0.3781	0.0633	1.0031	0.0098	6.89e-05	0.0051	0.830173
sm	Celiac disease	20190752	autoimmune	European	SNPs from the MHC (chr6 26M~34M) region was removed for this traits	-0.0723	0.1571	-0.4606	0.6451	0.3028	0.0504	1.0668	0.011	0.0073	0.0067	0.830173
sm	Extreme bmi	23563607	anthropometric	European	SNPs from the MHC (chr6 26M~34M) region was removed for this traits	0.0475	0.1049	0.4523	0.6511	0.6925	0.0543	1.0298	0.0112	-0.0007	0.0066	0.830173
sm	Omega-9 and saturated fatty acids	27005778	metabolites	European	Caution: using this data may yield results outside bounds due to relative low Z score of the SNP heritability of the trait; SNPs from the MHC (chr6 26M~34M) region was removed for this traits	0.1056	0.2288	0.4616	0.6444	0.0884	0.0437	0.9956	0.0082	-0.001	0.0045	0.830173
sm	Total cholesterol in small LDL	27005778	metabolites	European	SNPs from the MHC (chr6 26M~34M) region was removed for this traits	0.099	0.2217	0.4463	0.6554	0.0677	0.0446	1.0172	0.0193	-0.0002	0.0046	0.830173
sm	Total cholesterol in small VLDL	27005778	metabolites	European	SNPs from the MHC (chr6 26M~34M) region was removed for this traits	0.0874	0.1914	0.4565	0.648	0.0868	0.032	1.0071	0.0097	-0.0002	0.0047	0.830173
sm	Serum total cholesterol	27005778	metabolites	European	Caution: using this data may yield results outside bounds due to relative low Z score of the SNP heritability of the trait; SNPs from the MHC (chr6 26M~34M) region was removed for this traits	0.0998	0.2212	0.4513	0.6518	0.0619	0.0394	1.0232	0.0156	-0.0024	0.0045	0.830173
sm	Alcohol intake frequency.	0	ukbb	European	SNPs from the MHC (chr6 26M~34M) region was removed for this traits	0.0295	0.0656	0.4502	0.6526	0.0833	0.0041	1.0459	0.0112	-0.0063	0.0054	0.830173
sm	Number of trend entries	0	ukbb	European	SNPs from the MHC (chr6 26M~34M) region was removed for this traits	-0.0891	0.1926	-0.4626	0.6436	0.0314	0.0094	1.0058	0.0067	-0.0067	0.0043	0.830173
sm	Illnesses of father: Heart disease	0	ukbb	European	SNPs from the MHC (chr6 26M~34M) region was removed for this traits	0.0413	0.0923	0.4478	0.6543	0.0303	0.0027	1.0018	0.0088	0.0019	0.0051	0.830173
sm	Illnesses of father: Diabetes	0	ukbb	European	SNPs from the MHC (chr6 26M~34M) region was removed for this traits	0.0514	0.1148	0.4475	0.6545	0.0181	0.0022	1.0289	0.0077	0.0034	0.0045	0.830173
sm	Diagnoses - main ICD10: B37 Candidiasis	0	ukbb	European	SNPs from the MHC (chr6 26M~34M) region was removed for this traits	0.2632	0.5832	0.4514	0.6517	0.0007	0.0014	1.0005	0.0065	0.0039	0.0042	0.830173
sm	Diagnoses - main ICD10: N81 Female genital prolapse	0	ukbb	European	SNPs from the MHC (chr6 26M~34M) region was removed for this traits	0.0754	0.1657	0.4553	0.6489	0.0072	0.0015	1.0246	0.0064	0.0138	0.0053	0.830173
sm	Diagnoses - main ICD10: Z47 Other orthopaedic follow-up care	0	ukbb	European	SNPs from the MHC (chr6 26M~34M) region was removed for this traits	0.0965	0.2144	0.45	0.6527	0.0035	0.0013	0.9971	0.0063	0.0048	0.0043	0.830173
sm	Intelligence	28530673	cognitive	European	SNPs from the MHC (chr6 26M~34M) region was removed for this traits	0.0357	0.081	0.4405	0.6596	0.1892	0.0108	1.0084	0.0084	0.0013	0.0048	0.831478
sm	FEV1/FVC	0	lung_function	European	SNPs from the MHC (chr6 26M~34M) region was removed for this traits	-0.0235	0.0536	-0.4382	0.6613	0.1647	0.0099	0.9711	0.0209	-0.0072	0.0059	0.831478
sm	Most recent bowel cancer screening	0	ukbb	European	SNPs from the MHC (chr6 26M~34M) region was removed for this traits	-0.1148	0.2617	-0.4387	0.6609	0.0119	0.0059	1.0112	0.0058	0.0086	0.0045	0.831478
sm	Non-cancer illness code_ self-reported: anxiety/panic attacks	0	ukbb	European	SNPs from the MHC (chr6 26M~34M) region was removed for this traits	0.0715	0.1627	0.4393	0.6604	0.0062	0.0012	0.9997	0.0061	0.0085	0.0047	0.831478
sm	Non-cancer illness code_ self-reported: bone disorder	0	ukbb	European	SNPs from the MHC (chr6 26M~34M) region was removed for this traits	0.1394	0.3188	0.4373	0.6619	0.0018	0.0012	1.0036	0.0061	0.0035	0.0045	0.831478
sm	Non-cancer illness code_ self-reported: migraine	0	ukbb	European	SNPs from the MHC (chr6 26M~34M) region was removed for this traits	0.0467	0.1095	0.427	0.6694	0.0166	0.0018	1.0121	0.0076	0.0056	0.005	0.839512
sm	Forearm Bone mineral density	26367794	bone	Mixed	Caution: using this data may yield results outside bounds due to relative low Z score of the SNP heritability of the trait; using this data may yield less robust results due to minor departure of the LD structure; SNPs from the MHC (chr6 26M~34M) region was removed for this traits	-0.104	0.2494	-0.4172	0.6765	0.0866	0.0436	1.012	0.0067	0.0044	0.0043	0.839825
sm	Acetate	27005778	metabolites	European	Caution: using this data may yield results outside bounds due to relative low Z score of the SNP heritability of the trait; SNPs from the MHC (chr6 26M~34M) region was removed for this traits	-0.0812	0.1966	-0.4128	0.6798	0.0576	0.0195	1.0005	0.007	0.0009	0.0042	0.839825
sm	Snoring	0	ukbb	European	SNPs from the MHC (chr6 26M~34M) region was removed for this traits	0.0282	0.0671	0.4204	0.674	0.0595	0.0028	1.0248	0.009	-0.0096	0.005	0.839825
sm	Doctor diagnosed asthma	0	ukbb	European	SNPs from the MHC (chr6 26M~34M) region was removed for this traits	0.0443	0.1058	0.4189	0.6753	0.0695	0.0097	0.9989	0.0079	0.01	0.0049	0.839825
sm	Leg fat-free mass (left)	0	ukbb	European	SNPs from the MHC (chr6 26M~34M) region was removed for this traits	0.0207	0.0496	0.4169	0.6768	0.2685	0.011	1.0971	0.0253	0.0107	0.006	0.839825
sm	Leg predicted mass (left)	0	ukbb	European	SNPs from the MHC (chr6 26M~34M) region was removed for this traits	0.0204	0.0496	0.4115	0.6807	0.2682	0.011	1.0966	0.0251	0.0108	0.006	0.839825
sm	Non-cancer illness code_ self-reported: type 2 diabetes	0	ukbb	European	SNPs from the MHC (chr6 26M~34M) region was removed for this traits	-0.0623	0.1475	-0.4224	0.6727	0.0064	0.0014	1.0111	0.0064	0.0053	0.0049	0.839825
sm	Non-cancer illness code_ self-reported: polio / poliomyelitis	0	ukbb	European	SNPs from the MHC (chr6 26M~34M) region was removed for this traits	0.1006	0.2437	0.4128	0.6797	0.0025	0.0013	0.9933	0.0068	-0.0027	0.0047	0.839825
sm	Non-cancer illness code_ self-reported: arthritis (nos)	0	ukbb	European	SNPs from the MHC (chr6 26M~34M) region was removed for this traits	-0.1204	0.2884	-0.4174	0.6764	0.0018	0.0014	1.0146	0.0067	0.0093	0.0042	0.839825
sm	Diagnoses - main ICD10: J33 Nasal polyp	0	ukbb	European	SNPs from the MHC (chr6 26M~34M) region was removed for this traits	0.1044	0.2517	0.4148	0.6783	0.0032	0.0015	1.0072	0.0073	0.0007	0.0048	0.839825
sm	Average number of methylene groups per a double bond	27005778	metabolites	European	Caution: using this data may yield results outside bounds due to relative low Z score of the SNP heritability of the trait; SNPs from the MHC (chr6 26M~34M) region was removed for this traits	0.0677	0.1667	0.4063	0.6845	0.2011	0.0783	0.9959	0.0083	0.003	0.0042	0.84042
sm	Phenylalanine	27005778	metabolites	European	Caution: using this data may yield results outside bounds due to relative low Z score of the SNP heritability of the trait; SNPs from the MHC (chr6 26M~34M) region was removed for this traits	-0.0848	0.2074	-0.409	0.6825	0.0546	0.0222	1.0046	0.0068	0.0012	0.0045	0.84042
sm	Non-cancer illness code_ self-reported: gout	0	ukbb	European	SNPs from the MHC (chr6 26M~34M) region was removed for this traits	0.0376	0.0923	0.4071	0.6839	0.0247	0.0067	0.9927	0.0191	-0.0009	0.0047	0.84042
sm	Trunk fat-free mass	0	ukbb	European	SNPs from the MHC (chr6 26M~34M) region was removed for this traits	0.0194	0.0485	0.3992	0.6898	0.2882	0.0128	1.13	0.0314	0.0137	0.0064	0.845561
sm	Non-cancer illness code_ self-reported: rheumatoid arthritis	0	ukbb	European	SNPs from the MHC (chr6 26M~34M) region was removed for this traits	-0.0695	0.1758	-0.3953	0.6926	0.005	0.0014	1.0024	0.0066	-0.0014	0.0045	0.847626
sm	Eczema	26482879	autoimmune	Mixed	Caution: using this data may yield less robust results due to minor departure of the LD structure; SNPs from the MHC (chr6 26M~34M) region was removed for this traits	0.0613	0.1568	0.3911	0.6957	0.0668	0.0149	1.0246	0.0072	0.0043	0.0046	0.847879
sm	Number of cigarettes currently smoked daily (current cigarette smokers)	0	ukbb	European	SNPs from the MHC (chr6 26M~34M) region was removed for this traits	-0.0625	0.1615	-0.3869	0.6988	0.1021	0.026	1.0012	0.007	0.0045	0.0046	0.847879
sm	Creatinine (enzymatic) in urine	0	ukbb	European	SNPs from the MHC (chr6 26M~34M) region was removed for this traits	-0.024	0.0619	-0.3867	0.6989	0.0659	0.003	1.0193	0.0091	5.79e-05	0.005	0.847879
sm	Illnesses of father: None of the above (group 2)	0	ukbb	European	SNPs from the MHC (chr6 26M~34M) region was removed for this traits	-0.0623	0.159	-0.3918	0.6952	0.0091	0.0017	1.0029	0.0073	-0.0092	0.0048	0.847879
sm	Qualifications: College or University degree	0	ukbb	European	SNPs from the MHC (chr6 26M~34M) region was removed for this traits	-0.0219	0.0568	-0.3861	0.6995	0.1685	0.0053	1.1154	0.0138	-0.0033	0.0064	0.847879
sm	Medication for cholesterol_ blood pressure or diabetes: None of the above	0	ukbb	European	SNPs from the MHC (chr6 26M~34M) region was removed for this traits	0.0294	0.0758	0.3884	0.6977	0.0888	0.0052	1.0326	0.0102	-0.0031	0.0051	0.847879
sm	Concentration of large HDL particles	27005778	metabolites	European	SNPs from the MHC (chr6 26M~34M) region was removed for this traits	-0.0621	0.1635	-0.3798	0.7041	0.1277	0.0297	1.0016	0.0153	-0.0029	0.0046	0.852096
sm	Forced expiratory volume in 1 second (FEV1)	28166213	lung_function	European	SNPs from the MHC (chr6 26M~34M) region was removed for this traits	0.0289	0.0765	0.3773	0.706	0.266	0.0173	0.9693	0.0073	-0.0069	0.0045	0.853037
sm	Pack Years	30617275	smoking_behaviour	European	Caution: using this data may yield results outside bounds due to relative low Z score of the SNP heritability of the trait; SNPs from the MHC (chr6 26M~34M) region was removed for this traits	-0.0821	0.2242	-0.3664	0.7141	0.1016	0.0462	1.038	0.0398	0.0296	0.0188	0.856019
sm	Serumurate overweight	25811787	uric_acid	European	Caution: using this data may yield results outside bounds due to relative low Z score of the SNP heritability of the trait; SNPs from the MHC (chr6 26M~34M) region was removed for this traits	-0.0343	0.0928	-0.3694	0.7119	0.5119	0.2959	0.9711	0.0264	0.0018	0.0039	0.856019
sm	Started insulin within one year diagnosis of diabetes	0	ukbb	European	SNPs from the MHC (chr6 26M~34M) region was removed for this traits	-0.0641	0.1749	-0.3666	0.7139	0.1645	0.0466	1.0069	0.0084	0.0005	0.0049	0.856019
sm	Trunk predicted mass	0	ukbb	European	SNPs from the MHC (chr6 26M~34M) region was removed for this traits	0.018	0.0487	0.3692	0.712	0.2867	0.0128	1.1292	0.0312	0.0137	0.0064	0.856019
sm	Diagnoses - main ICD10: I80 Phlebitis and thrombophlebitis	0	ukbb	European	SNPs from the MHC (chr6 26M~34M) region was removed for this traits	-0.0645	0.1758	-0.3667	0.7139	0.0079	0.0016	0.995	0.0083	0.0029	0.0049	0.856019
sm	Free cholesterol in medium HDL	27005778	metabolites	European	SNPs from the MHC (chr6 26M~34M) region was removed for this traits	0.0674	0.1883	0.358	0.7204	0.0689	0.0233	0.9969	0.0081	-0.0044	0.0043	0.856867
sm	Phospholipids in medium HDL	27005778	metabolites	European	SNPs from the MHC (chr6 26M~34M) region was removed for this traits	0.0658	0.1849	0.3557	0.7221	0.0692	0.0233	0.9942	0.0078	-0.0045	0.0042	0.856867
sm	Forced expiratory volume in 1 second	0	lung_function	European	SNPs from the MHC (chr6 26M~34M) region was removed for this traits	-0.0174	0.049	-0.3554	0.7223	0.1651	0.0063	0.9882	0.0138	-0.0033	0.0055	0.856867
sm	Non-cancer illness code_ self-reported: sleep apnoea	0	ukbb	European	SNPs from the MHC (chr6 26M~34M) region was removed for this traits	0.0761	0.2145	0.3549	0.7227	0.0032	0.0014	1.0042	0.007	-0.0026	0.0047	0.856867
sm	Non-cancer illness code_ self-reported: hyperthyroidism/thyrotoxicosis	0	ukbb	European	SNPs from the MHC (chr6 26M~34M) region was removed for this traits	0.0533	0.1479	0.3602	0.7187	0.0089	0.0026	1.0046	0.0079	-0.0002	0.0048	0.856867
sm	Eye problems/disorders: Diabetes related eye disease	0	ukbb	European	SNPs from the MHC (chr6 26M~34M) region was removed for this traits	-0.0595	0.1638	-0.3636	0.7162	0.0198	0.0042	1.0072	0.0061	-0.0007	0.0052	0.856867
sm	Vascular/heart problems diagnosed by doctor: None of the above	0	ukbb	European	SNPs from the MHC (chr6 26M~34M) region was removed for this traits	-0.0213	0.06	-0.356	0.7218	0.1141	0.0047	1.0556	0.0153	-0.0063	0.0056	0.856867
sm	Age at Menarche	25231870	reproductive	European	SNPs from the MHC (chr6 26M~34M) region was removed for this traits	-0.0229	0.0649	-0.3529	0.7241	0.2024	0.0099	0.9526	0.0116	-0.001	0.005	0.85719
sm	Non-cancer illness code_ self-reported: osteoporosis	0	ukbb	European	SNPs from the MHC (chr6 26M~34M) region was removed for this traits	-0.0476	0.1381	-0.3451	0.73	0.0149	0.0019	1.0004	0.0076	0.0047	0.0051	0.861491
sm	Illnesses of mother: High blood pressure	0	ukbb	European	SNPs from the MHC (chr6 26M~34M) region was removed for this traits	0.0317	0.0915	0.3464	0.729	0.0291	0.0022	1.02	0.0083	0.0046	0.0048	0.861491
sm	Chronic Kidney Disease	26831199	kidney	Mixed	Caution: using this data may yield less robust results due to minor departure of the LD structure; SNPs from the MHC (chr6 26M~34M) region was removed for this traits	-0.0587	0.1723	-0.3408	0.7333	0.0183	0.0059	1.0163	0.009	0.0062	0.0053	0.861842
sm	Frequency of other exercises in last 4 weeks	0	ukbb	European	SNPs from the MHC (chr6 26M~34M) region was removed for this traits	-0.0483	0.1419	-0.3402	0.7337	0.0209	0.0032	0.9989	0.0064	0.0011	0.0045	0.861842
sm	Pulse wave reflection index	0	ukbb	European	SNPs from the MHC (chr6 26M~34M) region was removed for this traits	0.0384	0.1126	0.341	0.7331	0.0544	0.0053	1.0088	0.0075	0.0055	0.0046	0.861842
sm	Handedness (chirality/laterality): Left-handed	0	ukbb	European	SNPs from the MHC (chr6 26M~34M) region was removed for this traits	-0.0481	0.1435	-0.3354	0.7373	0.0097	0.0017	1.0068	0.0072	0.0059	0.005	0.864735
sm	Illnesses of mother: Breast cancer	0	ukbb	European	SNPs from the MHC (chr6 26M~34M) region was removed for this traits	0.0471	0.1412	0.3337	0.7386	0.0096	0.002	1.0061	0.008	-0.0017	0.0045	0.864924
sm	Urate	23263486	other	European	SNPs from the MHC (chr6 26M~34M) region was removed for this traits	0.0205	0.0627	0.3263	0.7442	0.1755	0.0581	0.9534	0.049	0.0039	0.0054	0.870142
sm	Diagnoses - main ICD10: Z80 Family history of malignant neoplasm	0	ukbb	European	SNPs from the MHC (chr6 26M~34M) region was removed for this traits	0.1187	0.3682	0.3224	0.7472	0.0015	0.0013	0.9893	0.006	-0.0009	0.0053	0.872307
sm	Total lipids in chylomicrons and largest VLDL particles	27005778	metabolites	European	SNPs from the MHC (chr6 26M~34M) region was removed for this traits	0.0559	0.1768	0.3162	0.7519	0.1236	0.0279	0.9883	0.0066	0.0031	0.0044	0.876448
sm	Forced expiratory volume in 1-second (FEV1)_ predicted percentage	0	ukbb	European	SNPs from the MHC (chr6 26M~34M) region was removed for this traits	0.0213	0.0687	0.3094	0.757	0.2004	0.0101	1.0359	0.01	-0.016	0.0052	0.881041
sm	Triglycerides in chylomicrons and largest VLDL particles	27005778	metabolites	European	SNPs from the MHC (chr6 26M~34M) region was removed for this traits	-0.0587	0.1908	-0.3078	0.7582	0.0952	0.0273	0.9889	0.0067	0.0046	0.0044	0.881089
sm	Forced expiratory volume in 1-second (FEV1)_ predicted	0	ukbb	European	SNPs from the MHC (chr6 26M~34M) region was removed for this traits	-0.0224	0.0738	-0.3031	0.7618	0.1726	0.0122	1.0378	0.0116	0.0009	0.0057	0.883775
sm	Fractured bone site(s): Arm	0	ukbb	European	SNPs from the MHC (chr6 26M~34M) region was removed for this traits	0.0623	0.2069	0.3012	0.7633	0.0052	0.0015	0.9971	0.007	0.0081	0.0048	0.883775
sm	Medication for cholesterol_ blood pressure_ diabetes_ or take exogenous hormones: Cholesterol lowering medication	0	ukbb	European	SNPs from the MHC (chr6 26M~34M) region was removed for this traits	0.0268	0.0891	0.3003	0.764	0.0508	0.0056	1.0249	0.014	0.0009	0.0049	0.883775
sm	Diagnoses - main ICD10: M21 Other acquired deformities of limbs	0	ukbb	European	SNPs from the MHC (chr6 26M~34M) region was removed for this traits	-0.3663	1.2467	-0.2938	0.7689	0.0003	0.0012	1.0079	0.0066	0.0103	0.0045	0.888091
sm	Cancer code_ self-reported: squamous cell carcinoma	0	ukbb	European	SNPs from the MHC (chr6 26M~34M) region was removed for this traits	-0.0884	0.3053	-0.2897	0.772	0.002	0.0013	1.0014	0.007	0.0043	0.0045	0.889579
sm	Illnesses of mother: Alzheimers disease/dementia	0	ukbb	European	SNPs from the MHC (chr6 26M~34M) region was removed for this traits	0.0628	0.2185	0.2877	0.7736	0.0042	0.0046	1.0333	0.0345	-0.0026	0.0049	0.889579
sm	Diagnoses - main ICD10: N19 Unspecified renal failure	0	ukbb	European	SNPs from the MHC (chr6 26M~34M) region was removed for this traits	0.0722	0.2512	0.2875	0.7737	0.003	0.0014	0.9994	0.0069	0.0021	0.0043	0.889579
sm	Number of cigarettes previously smoked daily	0	ukbb	European	SNPs from the MHC (chr6 26M~34M) region was removed for this traits	0.0264	0.0933	0.2828	0.7773	0.1007	0.0138	1.0013	0.0091	0.007	0.0053	0.891023
sm	Vascular/heart problems diagnosed by doctor: High blood pressure	0	ukbb	European	SNPs from the MHC (chr6 26M~34M) region was removed for this traits	0.0172	0.0609	0.283	0.7772	0.1172	0.005	1.0567	0.0165	0.0049	0.0056	0.891023
sm	Waist circumference	25673412	anthropometric	European	SNPs from the MHC (chr6 26M~34M) region was removed for this traits	0.0186	0.0671	0.2774	0.7814	0.121	0.0052	0.8453	0.0077	0.0064	0.0049	0.891688
sm	Lumbar Spine bone mineral density	26367794	bone	Mixed	Caution: using this data may yield less robust results due to minor departure of the LD structure; SNPs from the MHC (chr6 26M~34M) region was removed for this traits	-0.03	0.1072	-0.2797	0.7797	0.1293	0.0155	0.9791	0.0082	0.0013	0.0045	0.891688
sm	Sodium in urine	0	ukbb	European	SNPs from the MHC (chr6 26M~34M) region was removed for this traits	-0.0189	0.0678	-0.2783	0.7808	0.0716	0.0031	1.0276	0.01	-0.0012	0.0051	0.891688
sm	Doctor diagnosed hayfever or allergic rhinitis	0	ukbb	European	SNPs from the MHC (chr6 26M~34M) region was removed for this traits	0.0296	0.1085	0.2729	0.785	0.0796	0.0091	1.0072	0.008	0.0029	0.005	0.894453
sm	Diagnoses - main ICD10: J34 Other disorders of nose and nasal sinuses	0	ukbb	European	SNPs from the MHC (chr6 26M~34M) region was removed for this traits	-0.0719	0.2662	-0.2703	0.7869	0.0026	0.0014	1.0066	0.0066	0.0021	0.0046	0.895275
sm	22:6 docosahexaenoic acid	27005778	metabolites	European	SNPs from the MHC (chr6 26M~34M) region was removed for this traits	0.0482	0.1804	0.2671	0.7894	0.1318	0.037	0.9957	0.0075	-0.0079	0.0045	0.896777
sm	Offspring birth weight	31043758	anthropometric	Mixed	SNPs from the MHC (chr6 26M~34M) region was removed for this traits	-0.0187	0.0709	-0.2639	0.7919	0.0998	0.0052	1.0384	0.0117	-0.0004	0.0051	0.898275
sm	Diagnoses - main ICD10: F31 Bipolar affective disorder	0	ukbb	European	SNPs from the MHC (chr6 26M~34M) region was removed for this traits	-0.0503	0.1979	-0.2539	0.7995	0.0051	0.0015	0.9857	0.0073	0.0065	0.0049	0.905544
sm	Creatinine	27005778	metabolites	European	SNPs from the MHC (chr6 26M~34M) region was removed for this traits	0.037	0.1507	0.2454	0.8062	0.1135	0.0259	1.0128	0.0074	0.0064	0.0047	0.906941
sm	Non-cancer illness code_ self-reported: hypothyroidism/myxoedema	0	ukbb	European	SNPs from the MHC (chr6 26M~34M) region was removed for this traits	-0.0203	0.0819	-0.2482	0.804	0.0507	0.0059	1.0333	0.0154	0.0091	0.0054	0.906941
sm	Non-cancer illness code_ self-reported: hypertrophic cardiomyopathy (hcm / hocm)	0	ukbb	European	SNPs from the MHC (chr6 26M~34M) region was removed for this traits	-0.0913	0.3698	-0.2468	0.805	0.0017	0.0013	1.0002	0.0062	-0.0066	0.0048	0.906941
sm	Medication for cholesterol_ blood pressure or diabetes: Insulin	0	ukbb	European	SNPs from the MHC (chr6 26M~34M) region was removed for this traits	0.0458	0.1834	0.25	0.8026	0.01	0.0032	1.0101	0.007	0.0046	0.0048	0.906941
sm	Diagnoses - main ICD10: I21 Acute myocardial infarction	0	ukbb	European	SNPs from the MHC (chr6 26M~34M) region was removed for this traits	0.035	0.1431	0.2447	0.8067	0.0102	0.0016	1.006	0.0072	5.33e-05	0.0049	0.906941
sm	Platelet count	22139419	haemotological	European	SNPs from the MHC (chr6 26M~34M) region was removed for this traits	-0.0217	0.0897	-0.2418	0.8089	0.1196	0.0117	0.9855	0.0086	0.0022	0.0041	0.907292
sm	Diagnoses - main ICD10: M24 Other specific joint derangements	0	ukbb	European	SNPs from the MHC (chr6 26M~34M) region was removed for this traits	0.0507	0.2101	0.2412	0.8094	0.0037	0.0013	0.9867	0.0063	0.0009	0.0046	0.907292
sm	Medication for cholesterol_ blood pressure or diabetes: Cholesterol lowering medication	0	ukbb	European	SNPs from the MHC (chr6 26M~34M) region was removed for this traits	0.0214	0.0902	0.2371	0.8126	0.0687	0.0064	1.0318	0.0142	0.0019	0.0051	0.909538
sm	Non-cancer illness code_ self-reported: hypopituitarism	0	ukbb	European	SNPs from the MHC (chr6 26M~34M) region was removed for this traits	0.0754	0.3214	0.2347	0.8145	0.0015	0.0012	0.9907	0.0061	0.0009	0.004	0.910324
sm	Duration of light DIY	0	ukbb	European	SNPs from the MHC (chr6 26M~34M) region was removed for this traits	-0.0254	0.109	-0.2329	0.8159	0.0347	0.0034	1.0044	0.0073	0.0029	0.0048	0.910549
sm	HOMA-IR	20081858	glycemic	European	SNPs from the MHC (chr6 26M~34M) region was removed for this traits	0.0343	0.151	0.2272	0.8202	0.07	0.0124	1.0021	0.0063	0.0015	0.0045	0.913892
sm	Work/job satisfaction	0	ukbb	European	SNPs from the MHC (chr6 26M~34M) region was removed for this traits	0.0268	0.1188	0.2259	0.8213	0.0486	0.0068	0.9946	0.0066	0.0007	0.0044	0.913892
sm	Trunk fat mass	0	ukbb	European	SNPs from the MHC (chr6 26M~34M) region was removed for this traits	0.0112	0.05	0.2235	0.8231	0.2316	0.0081	1.0775	0.0188	0.0051	0.0059	0.914556
sm	Medication for cholesterol_ blood pressure_ diabetes_ or take exogenous hormones: Blood pressure medication	0	ukbb	European	SNPs from the MHC (chr6 26M~34M) region was removed for this traits	0.0176	0.0799	0.2208	0.8253	0.1053	0.0067	1.0309	0.0121	-0.0054	0.0056	0.915661
sm	Offspring birth weight	31043758	anthropometric	European	SNPs from the MHC (chr6 26M~34M) region was removed for this traits	-0.0219	0.1006	-0.2172	0.828	0.0293	0.0026	1.0256	0.0086	0.0023	0.0046	0.917318
sm	Eye problems/disorders: Cataract	0	ukbb	European	SNPs from the MHC (chr6 26M~34M) region was removed for this traits	0.0329	0.1534	0.2144	0.8302	0.0233	0.0044	1.0132	0.0071	-0.0029	0.0045	0.918416
sm	Lung adenocarcinoma	27488534	cancer	European	Caution: using this data may yield results outside bounds due to relative low Z score of the SNP heritability of the trait; SNPs from the MHC (chr6 26M~34M) region was removed for this traits	0.0435	0.2113	0.2059	0.8369	0.0305	0.0114	1.02	0.0067	0.001	0.0047	0.924483
sm	Total cholesterol in medium HDL	27005778	metabolites	European	Caution: using this data may yield results outside bounds due to relative low Z score of the SNP heritability of the trait; SNPs from the MHC (chr6 26M~34M) region was removed for this traits	-0.0437	0.2156	-0.2028	0.8393	0.0553	0.0246	0.9986	0.0088	-0.0029	0.0044	0.925788
sm	Mean diameter for LDL particles	27005778	metabolites	European	Caution: using this data may yield results outside bounds due to relative low Z score of the SNP heritability of the trait; SNPs from the MHC (chr6 26M~34M) region was removed for this traits	-0.0483	0.2726	-0.1771	0.8594	0.0499	0.0266	0.9996	0.0125	-0.003	0.0044	0.934334
sm	Tyrosine	27005778	metabolites	European	Caution: using this data may yield results outside bounds due to relative low Z score of the SNP heritability of the trait; SNPs from the MHC (chr6 26M~34M) region was removed for this traits	0.0315	0.1801	0.1748	0.8612	0.0749	0.0273	0.9991	0.0066	0.0068	0.0049	0.934334
sm	Average weekly fortified wine intake	0	ukbb	European	SNPs from the MHC (chr6 26M~34M) region was removed for this traits	-0.028	0.1493	-0.1877	0.8512	0.0128	0.0022	1.017	0.0066	-0.0046	0.0045	0.934334
sm	Diabetes diagnosed by doctor	0	ukbb	European	SNPs from the MHC (chr6 26M~34M) region was removed for this traits	0.0128	0.0723	0.1771	0.8594	0.0438	0.0028	1.0402	0.0107	0.0064	0.0049	0.934334
sm	Forced vital capacity (FVC)_ Best measure	0	ukbb	European	SNPs from the MHC (chr6 26M~34M) region was removed for this traits	-0.0103	0.0593	-0.1741	0.8618	0.1879	0.0085	1.0841	0.0171	-0.0052	0.0055	0.934334
sm	No-wear time bias adjusted acceleration standard deviation	0	ukbb	European	SNPs from the MHC (chr6 26M~34M) region was removed for this traits	-0.0187	0.102	-0.183	0.8548	0.09	0.0078	1.0005	0.0073	-0.0003	0.0049	0.934334
sm	Illnesses of siblings: Stroke	0	ukbb	European	SNPs from the MHC (chr6 26M~34M) region was removed for this traits	-0.0379	0.2126	-0.1782	0.8585	0.0043	0.0018	1.0077	0.0065	0.0045	0.0044	0.934334
sm	Tinnitus: Yes_ now most or all of the time	0	ukbb	European	SNPs from the MHC (chr6 26M~34M) region was removed for this traits	0.0231	0.1295	0.1782	0.8586	0.0328	0.0047	1.0028	0.0067	0.0052	0.0047	0.934334
sm	Qualifications: Other professional qualifications eg: nursing_ teaching	0	ukbb	European	SNPs from the MHC (chr6 26M~34M) region was removed for this traits	0.0148	0.0813	0.1819	0.8556	0.0473	0.0025	1.0255	0.0093	0.0014	0.0047	0.934334
sm	Medication for cholesterol_ blood pressure or diabetes: Blood pressure medication	0	ukbb	European	SNPs from the MHC (chr6 26M~34M) region was removed for this traits	-0.0135	0.0732	-0.1851	0.8531	0.1046	0.0056	1.0316	0.0102	0.0021	0.0051	0.934334
sm	Mineral and other dietary supplements: Calcium	0	ukbb	European	SNPs from the MHC (chr6 26M~34M) region was removed for this traits	0.0241	0.127	0.1897	0.8496	0.0123	0.0016	0.9988	0.0064	0.0037	0.0048	0.934334
sm	Diagnoses - main ICD10: I30 Acute pericarditis	0	ukbb	European	SNPs from the MHC (chr6 26M~34M) region was removed for this traits	-0.0484	0.2694	-0.1796	0.8575	0.0022	0.0014	0.9957	0.0068	-0.0019	0.0048	0.934334
sm	Average weekly champagne plus white wine intake	0	ukbb	European	SNPs from the MHC (chr6 26M~34M) region was removed for this traits	0.0196	0.116	0.1685	0.8662	0.0307	0.0027	1.0402	0.0079	-0.0043	0.0053	0.936432
sm	Fathers age at death	0	ukbb	European	SNPs from the MHC (chr6 26M~34M) region was removed for this traits	-0.0175	0.1031	-0.1701	0.865	0.0344	0.0032	1.0222	0.008	-0.0064	0.0054	0.936432
sm	Obesity class 2	23563607	anthropometric	European	SNPs from the MHC (chr6 26M~34M) region was removed for this traits	0.015	0.0923	0.162	0.8713	0.1844	0.0125	1.0021	0.0097	0.0053	0.0064	0.939489
sm	Omega-3 fatty acids	27005778	metabolites	European	SNPs from the MHC (chr6 26M~34M) region was removed for this traits	0.0288	0.1778	0.1618	0.8715	0.1539	0.0424	0.9914	0.0078	-0.0069	0.0049	0.939489
sm	HOMA-B	20081858	glycemic	European	SNPs from the MHC (chr6 26M~34M) region was removed for this traits	-0.0229	0.1446	-0.1582	0.8743	0.0904	0.0136	0.989	0.0065	0.0054	0.0047	0.941173
sm	Body mass index	20935630	anthropometric	European	SNPs from the MHC (chr6 26M~34M) region was removed for this traits	0.0104	0.0691	0.1501	0.8807	0.1899	0.0095	1.01	0.0104	0.0079	0.0052	0.941395
sm	Total cholesterol in HDL	27005778	metabolites	European	SNPs from the MHC (chr6 26M~34M) region was removed for this traits	-0.0264	0.1744	-0.1514	0.8797	0.0909	0.0284	1.0081	0.0123	-0.003	0.0045	0.941395
sm	Cholesterol esters in medium HDL	27005778	metabolites	European	Caution: using this data may yield results outside bounds due to relative low Z score of the SNP heritability of the trait; SNPs from the MHC (chr6 26M~34M) region was removed for this traits	-0.0364	0.2364	-0.1542	0.8775	0.0542	0.0283	1.0007	0.0089	-0.0035	0.0045	0.941395
sm	Worry too long after embarrassment	0	ukbb	European	SNPs from the MHC (chr6 26M~34M) region was removed for this traits	-0.0118	0.0786	-0.1507	0.8802	0.065	0.0034	1.0171	0.0102	-0.0002	0.0056	0.941395
sm	Tinnitus: Yes_ now some of the time	0	ukbb	European	SNPs from the MHC (chr6 26M~34M) region was removed for this traits	-0.038	0.2528	-0.1505	0.8804	0.0087	0.004	0.9995	0.0062	0.0105	0.0046	0.941395
sm	Pulse rate_ automated reading	0	ukbb	European	SNPs from the MHC (chr6 26M~34M) region was removed for this traits	-0.0088	0.0637	-0.1379	0.89	0.1537	0.0106	1.0499	0.0293	-0.0014	0.0065	0.95
sm	Phospholipids in large HDL	27005778	metabolites	European	SNPs from the MHC (chr6 26M~34M) region was removed for this traits	-0.0219	0.166	-0.1318	0.8951	0.1225	0.0297	1.0004	0.0141	-0.0041	0.0046	0.954104
sm	Childhood obesity	22484627	anthropometric	European	SNPs from the MHC (chr6 26M~34M) region was removed for this traits	-0.0133	0.1071	-0.1241	0.9012	0.4168	0.0455	0.9256	0.0076	0.0032	0.0041	0.956687
sm	Fracture resulting from simple fall	0	ukbb	European	SNPs from the MHC (chr6 26M~34M) region was removed for this traits	-0.0262	0.2109	-0.124	0.9013	0.0522	0.0144	0.9918	0.0065	0.0007	0.0048	0.956687
sm	Illnesses of father: Chronic bronchitis/emphysema	0	ukbb	European	SNPs from the MHC (chr6 26M~34M) region was removed for this traits	-0.0164	0.1318	-0.1247	0.9008	0.0151	0.002	1.0222	0.0069	0.007	0.0048	0.956687
sm	Fasting insulin main effect	22581228	glycemic	European	SNPs from the MHC (chr6 26M~34M) region was removed for this traits	-0.0154	0.1309	-0.1179	0.9062	0.0686	0.0102	1.017	0.007	-2.42e-05	0.0043	0.958485
sm	Forced expiratory volume in 1 second (FEV1)/Forced Vital capacity(FVC)	21946350	lung_function	European	SNPs from the MHC (chr6 26M~34M) region was removed for this traits	0.0115	0.0986	0.1163	0.9074	0.1239	0.0135	0.9283	0.0078	-0.0053	0.0051	0.958485
sm	Average weekly red wine intake	0	ukbb	European	SNPs from the MHC (chr6 26M~34M) region was removed for this traits	-0.0089	0.0774	-0.1155	0.9081	0.0564	0.0035	1.0131	0.0078	0.0069	0.0049	0.958485
sm	Pulse rate	0	ukbb	European	SNPs from the MHC (chr6 26M~34M) region was removed for this traits	-0.0093	0.082	-0.1139	0.9093	0.1351	0.0121	1.0256	0.0145	-0.0016	0.0051	0.958485
sm	Cancer code_ self-reported: breast cancer	0	ukbb	European	SNPs from the MHC (chr6 26M~34M) region was removed for this traits	0.0164	0.1367	0.12	0.9045	0.01	0.0017	1.018	0.0078	-0.0028	0.0048	0.958485
sm	Diagnoses - main ICD10: I83 Varicose veins of lower extremities	0	ukbb	European	SNPs from the MHC (chr6 26M~34M) region was removed for this traits	0.0104	0.0965	0.1078	0.9142	0.0193	0.0022	1.0337	0.0109	0.0047	0.0046	0.962316
sm	Acetoacetate	27005778	metabolites	European	Caution: using this data may yield results outside bounds due to relative low Z score of the SNP heritability of the trait; SNPs from the MHC (chr6 26M~34M) region was removed for this traits	0.0192	0.1854	0.1035	0.9176	0.0805	0.028	0.9772	0.0072	-0.0032	0.0041	0.963227
sm	Non-cancer illness code_ self-reported: pernicious anaemia	0	ukbb	European	SNPs from the MHC (chr6 26M~34M) region was removed for this traits	-0.0213	0.2033	-0.1049	0.9165	0.0036	0.0012	0.9905	0.0065	0.0033	0.0045	0.963227
sm	Former vs Current smoker	20418890	smoking_behaviour	European	SNPs from the MHC (chr6 26M~34M) region was removed for this traits	0.0162	0.1697	0.0955	0.9239	0.0629	0.0103	1.0007	0.0064	-0.0019	0.0044	0.964615
sm	Non-cancer illness code_ self-reported: iron deficiency anaemia	0	ukbb	European	SNPs from the MHC (chr6 26M~34M) region was removed for this traits	0.0205	0.2054	0.0997	0.9206	0.0043	0.0013	0.9919	0.0063	0.0018	0.0047	0.964615
sm	Hair/balding pattern: Pattern 4	0	ukbb	European	SNPs from the MHC (chr6 26M~34M) region was removed for this traits	-0.007	0.0739	-0.0954	0.924	0.1676	0.0196	1.0984	0.0247	0.0045	0.0055	0.964615
sm	Vitamin and mineral supplements: Multivitamins +/- minerals	0	ukbb	European	SNPs from the MHC (chr6 26M~34M) region was removed for this traits	0.0089	0.0911	0.098	0.9219	0.0235	0.0019	1.008	0.0078	0.0122	0.0046	0.964615
sm	Glucose	27005778	metabolites	European	SNPs from the MHC (chr6 26M~34M) region was removed for this traits	-0.0159	0.1718	-0.0926	0.9262	0.0875	0.0211	0.9952	0.0067	0.0008	0.0049	0.965586
sm	Systemic lupus erythematosus	26502338	autoimmune	European	SNPs from the MHC (chr6 26M~34M) region was removed for this traits	-0.01	0.1287	-0.0777	0.9381	0.3896	0.0676	1.1056	0.0098	0.004	0.0052	0.976652
sm	Glycoprotein acetyls; mainly a1-acid glycoprotein	27005778	metabolites	European	SNPs from the MHC (chr6 26M~34M) region was removed for this traits	0.0114	0.1733	0.0658	0.9475	0.1004	0.0296	0.9855	0.0065	-0.0022	0.0044	0.980369
sm	Non-cancer illness code_ self-reported: hypertension	0	ukbb	European	SNPs from the MHC (chr6 26M~34M) region was removed for this traits	0.0038	0.0611	0.0619	0.9507	0.1152	0.0049	1.0533	0.0165	0.0039	0.0055	0.980369
sm	Non-cancer illness code_ self-reported: uterine fibroids	0	ukbb	European	SNPs from the MHC (chr6 26M~34M) region was removed for this traits	0.0128	0.1842	0.0693	0.9448	0.007	0.0014	1.0078	0.0068	0.0002	0.0053	0.980369
sm	Illnesses of siblings: Diabetes	0	ukbb	European	SNPs from the MHC (chr6 26M~34M) region was removed for this traits	-0.0071	0.112	-0.0635	0.9493	0.0205	0.0021	1.0096	0.0069	0.0055	0.0047	0.980369
sm	Transport type for commuting to job workplace: Walk	0	ukbb	European	SNPs from the MHC (chr6 26M~34M) region was removed for this traits	-0.0089	0.1416	-0.0627	0.95	0.0165	0.0028	1.0041	0.0067	-0.0062	0.0045	0.980369
sm	Types of physical activity in last 4 weeks: Heavy DIY (eg: weeding_ lawn mowing_ carpentry_ digging)	0	ukbb	European	SNPs from the MHC (chr6 26M~34M) region was removed for this traits	0.0056	0.08	0.0703	0.9439	0.0341	0.002	1.0067	0.0071	-0.0063	0.0052	0.980369
sm	Diagnoses - main ICD10: C44 Other malignant neoplasms of skin	0	ukbb	European	SNPs from the MHC (chr6 26M~34M) region was removed for this traits	-0.0085	0.1333	-0.0635	0.9494	0.0096	0.0023	1.0116	0.0086	-0.0085	0.0045	0.980369
sm	Leptin_adjBMI	26833098	hormone	European	SNPs from the MHC (chr6 26M~34M) region was removed for this traits	-0.0083	0.1493	-0.0553	0.9559	0.093	0.0173	1.0045	0.007	-0.0024	0.0043	0.983064
sm	Leptin_not_adjBMI	26833098	hormone	European	SNPs from the MHC (chr6 26M~34M) region was removed for this traits	-0.0089	0.1576	-0.0562	0.9552	0.0977	0.0161	0.9952	0.0066	0.0009	0.0043	0.983064
sm	Average number of double bonds in a fatty acid chain	27005778	metabolites	European	SNPs from the MHC (chr6 26M~34M) region was removed for this traits	-0.0083	0.163	-0.0507	0.9595	0.1705	0.0537	1.0021	0.0079	-0.0042	0.0041	0.985432
sm	Non-cancer illness code_ self-reported: ankylosing spondylitis	0	ukbb	European	SNPs from the MHC (chr6 26M~34M) region was removed for this traits	0.0148	0.3028	0.049	0.961	0.0018	0.0015	1.0014	0.007	0.0022	0.0044	0.985641
sm	Relative age voice broke	0	ukbb	European	SNPs from the MHC (chr6 26M~34M) region was removed for this traits	-0.0043	0.0965	-0.0443	0.9646	0.0712	0.0054	1.0133	0.0086	0.003	0.0052	0.98667
sm	Diagnoses - main ICD10: E03 Other hypothyroidism	0	ukbb	European	SNPs from the MHC (chr6 26M~34M) region was removed for this traits	-0.0429	0.9389	-0.0457	0.9635	0.0003	0.0012	0.9987	0.0061	-0.0029	0.0046	0.98667
sm	Non-cancer illness code_ self-reported: nasal polyps	0	ukbb	European	SNPs from the MHC (chr6 26M~34M) region was removed for this traits	0.0066	0.1672	0.0396	0.9684	0.0052	0.0016	1.006	0.0064	0.0064	0.0048	0.989019
sm	Diagnoses - main ICD10: C61 Malignant neoplasm of prostate	0	ukbb	European	SNPs from the MHC (chr6 26M~34M) region was removed for this traits	0.0071	0.1906	0.0374	0.9702	0.0043	0.0015	1.0191	0.0069	-0.0023	0.0041	0.989019
sm	Diagnoses - main ICD10: M67 Other disorders of synovium and tendon	0	ukbb	European	SNPs from the MHC (chr6 26M~34M) region was removed for this traits	0.0101	0.2746	0.0366	0.9708	0.002	0.0014	1.0001	0.0064	0.0104	0.005	0.989019
sm	Diagnoses - main ICD10: D25 Leiomyoma of uterus	0	ukbb	European	SNPs from the MHC (chr6 26M~34M) region was removed for this traits	0.0064	0.1856	0.0344	0.9725	0.006	0.0015	0.9926	0.006	-0.0008	0.005	0.989424
sm	Had menopause	0	ukbb	European	SNPs from the MHC (chr6 26M~34M) region was removed for this traits	-0.005	0.1508	-0.0332	0.974	0.0205	0.0041	1.0034	0.0071	-0.012	0.0047	0.989626
sm	Childhood IQ	23358156	education	European	SNPs from the MHC (chr6 26M~34M) region was removed for this traits	0.0034	0.1353	0.0248	0.9802	0.2754	0.045	1.0016	0.0093	-0.0079	0.006	0.994595
sm	Glutamine	27005778	metabolites	European	SNPs from the MHC (chr6 26M~34M) region was removed for this traits	-0.0033	0.1915	-0.0175	0.986	0.0628	0.0207	1.0181	0.0075	-0.0008	0.0043	0.99562
sm	Valine	27005778	metabolites	European	SNPs from the MHC (chr6 26M~34M) region was removed for this traits	0.0031	0.1913	0.0162	0.987	0.0637	0.0193	1.0141	0.0075	0.0049	0.0044	0.99562
sm	Forced vital capacity	0	lung_function	European	SNPs from the MHC (chr6 26M~34M) region was removed for this traits	-0.0007	0.0504	-0.0144	0.9885	0.1611	0.0056	0.9926	0.0141	-0.0017	0.0055	0.99562
sm	Forced vital capacity	0	lung_function	European	SNPs from the MHC (chr6 26M~34M) region was removed for this traits	-0.0007	0.0504	-0.0149	0.9882	0.1737	0.0062	0.9618	0.0129	-0.0006	0.0056	0.99562
sm	Forced vital capacity	0	lung_function	European	SNPs from the MHC (chr6 26M~34M) region was removed for this traits	-0.0014	0.0846	-0.0161	0.9872	0.1188	0.0093	0.9988	0.0082	-0.0024	0.0045	0.99562
sm	Duration of walks	0	ukbb	European	SNPs from the MHC (chr6 26M~34M) region was removed for this traits	0.001	0.0757	0.0128	0.9898	0.0464	0.0028	1.0076	0.0085	0.0001	0.0047	0.99562
sm	Length of menstrual cycle	0	ukbb	European	SNPs from the MHC (chr6 26M~34M) region was removed for this traits	0.0013	0.1417	0.0091	0.9928	0.1015	0.0206	0.9999	0.0068	0.0183	0.0045	0.99562
sm	Trunk fat percentage	0	ukbb	European	SNPs from the MHC (chr6 26M~34M) region was removed for this traits	-0.0004	0.0509	-0.0087	0.993	0.2065	0.0072	1.085	0.0181	0.0022	0.0056	0.99562
sm	Qualifications: None of the above	0	ukbb	European	SNPs from the MHC (chr6 26M~34M) region was removed for this traits	-0.0007	0.0617	-0.0113	0.991	0.0974	0.0039	1.0674	0.0116	-0.0002	0.0055	0.99562
sm	Parents age at death	27015805	aging	European	SNPs from the MHC (chr6 26M~34M) region was removed for this traits	0.0006	0.1536	0.0036	0.9971	0.0294	0.0069	1.0152	0.0063	-0.0014	0.0042	0.998414
sm	Apolipoprotein A-I	27005778	metabolites	European	SNPs from the MHC (chr6 26M~34M) region was removed for this traits	-0.0001	0.202	-0.0007	0.9995	0.0749	0.0307	1.0046	0.0116	-0.0035	0.0044	0.9995
