# Supplementary material for: The genetic architecture of sporadic and multiple consecutive miscarriage
Source: Nat Commun. 2020 Nov 25;11:5980. doi: 10.1038/s41467-020-19742-5 (PMC7689465; doi:10.1038/s41467-020-19742-5)
Supplement: Supplementary file 10 — Supplementary Data 7 [file 41467_2020_19742_MOESM10_ESM.xlsx]

## Sheet: ST7. phepheWas for SM
Supplementary Table 7. ICD codes associated with sporadic miscarriage
ICD code	ICD code description	P	P_adj_NChildAge	P_adj_NChildAge_FDR	OR_adj	X95CI_L_adj	X95CI_U_adj	Count_cases	Percentage_cases	Count_controls	Percentage_controls
B182	Chronic viral hepatitis C	0.000180095	0.000554123	0.000808939	2.54527	1.49775	4.32544	26	0.0659714	33	0.0247108
C541	Endometrium	2.36383e-05	0.00866407	0.00990179	0.811148	0.693792	0.948356	197	0.49986	929	0.695646
D573	Sickle-cell trait	0.000166879	0.0770856	0.0790622	1.43985	0.961153	2.15695	42	0.106569	68	0.0509192
E669	Obesity, unspecified	6.25549e-05	0.00707176	0.00827106	1.10916	1.02861	1.19601	971	2.46378	2840	2.12662
F171	Harmful use	6.8769e-15	7.51337e-09	2.50446e-08	1.26162	1.166	1.36509	928	2.35467	2331	1.74548
F329	Depressive episode, unspecified	9.23991e-12	4.4376e-08	1.40876e-07	1.20572	1.12758	1.28928	1264	3.20723	3433	2.57067
G439	Migraine, unspecified	3.56209e-07	0.000103375	0.000187954	1.2722	1.12661	1.43661	383	0.97181	955	0.715115
I839	Varicose veins of lower extremities without ulcer or inflammation	3.61841e-05	0.0843874	0.0861096	1.05877	0.992279	1.12972	1309	3.32141	3895	2.91662
J449	Chronic obstructive pulmonary disease, unspecified	5.63831e-05	0.000211979	0.000359286	1.20724	1.09274	1.33374	561	1.42346	1561	1.16889
J459	Asthma, unspecified	6.13595e-27	8.72164e-22	1.58575e-20	1.23971	1.18645	1.29536	3066	7.77955	8343	6.24733
K429	Umbilical hernia without obstruction or gangrene	0.000166381	0.0210369	0.0227426	1.22058	1.03046	1.44578	197	0.49986	486	0.363922
K439	Ventral hernia without obstruction or gangrene	2.17817e-05	0.000399635	0.000600956	1.26643	1.11119	1.44335	327	0.829718	841	0.62975
K589	Irritable bowel syndrome without diarrhoea	8.9426e-11	8.92459e-10	3.49984e-09	1.30834	1.20056	1.42579	764	1.93855	1968	1.47366
K660	Peritoneal adhesions	6.64981e-05	0.000270185	0.000435782	1.25595	1.111	1.41981	369	0.936287	981	0.734584
M549	Dorsalgia, unspecified	4.31014e-06	7.68115e-05	0.000146308	1.34191	1.15988	1.5525	269	0.682551	654	0.489723
N393	Stress incontinence	3.10819e-12	0.000806157	0.00114349	1.12932	1.05177	1.21259	1111	2.81901	2954	2.21199
N394	Other specified urinary incontinence	7.7166e-07	0.000117484	0.000209792	1.3243	1.1479	1.52781	280	0.710462	668	0.500206
N736	Female pelvic peritoneal adhesions	6.14524e-08	3.01928e-07	8.3869e-07	1.31406	1.18366	1.45882	517	1.31182	1325	0.992175
N811	Cystocele	8.73458e-07	0.0640733	0.0660549	1.07509	0.995773	1.16072	942	2.3902	2654	1.98735
N816	Rectocele	9.69766e-10	0.00436172	0.00525509	1.12329	1.037	1.21677	876	2.22273	2335	1.74847
N831	Corpus luteum cyst	9.97189e-08	2.7841e-05	5.68183e-05	1.61003	1.28852	2.01177	125	0.31717	235	0.175971
N852	Hypertrophy of uterus	6.67986e-06	0.00413639	0.00504299	1.25339	1.0741	1.46261	239	0.60643	573	0.429069
N854	Malposition of uterus	9.57142e-05	0.00118487	0.00164565	1.35683	1.12828	1.63168	167	0.42374	395	0.29578
N920	Excessive and frequent menstruation with regular cycle	9.38426e-10	0.510578	0.513144	1.01973	0.962078	1.08083	1698	4.30844	4858	3.63773
N923	Ovulation bleeding	4.0846e-05	0.00194391	0.00257471	1.30478	1.1027	1.5439	201	0.51001	483	0.361676
N939	Abnormal uterine and vaginal bleeding, unspecified	4.93244e-11	1.07922e-07	3.17417e-07	1.43011	1.25329	1.63188	339	0.860166	748	0.560111
N941	Dyspareunia	1.36574e-05	0.00165513	0.00225188	1.29924	1.10372	1.52939	215	0.545533	512	0.383391
N971	Female infertility of tubal origin	0.000112179	4.38394e-06	1.09598e-05	3.08081	1.90591	4.97999	30	0.0761209	40	0.0299525
N979	Female infertility, unspecified	1.29889e-15	2.80986e-20	3.74648e-19	2.128	1.81257	2.49831	244	0.619116	437	0.327231
O001	Tubal pregnancy	2.0472e-27	2.07309e-26	4.60686e-25	6.28523	4.47896	8.81993	99	0.251199	53	0.039687
O009	Ectopic pregnancy, unspecified	7.31454e-14	2.88917e-12	1.80573e-11	8.42532	4.63225	15.3243	42	0.106569	15	0.0112322
O010	Classical hydatidiform mole	0.00118417	0.00176101	0.00237975	28.0258	3.47114	226.28	9	0.0228363	1	0.000748811
O019	Hydatidiform mole, unspecified	0.00019551	0.000390741	0.000592032	7.3092	2.43452	21.9445	11	0.027911	5	0.00374406
O020	Blighted ovum and nonhydatidiform mole	2.65062e-15	1.9427e-14	1.49438e-13	89.6044	28.3407	283.301	91	0.2309	3	0.00224643
O041	Incomplete, complicated by delayed or excessive haemorrhage	2.01536e-06	8.29393e-06	1.92882e-05	27.6547	6.42398	119.051	20	0.0507473	2	0.00149762
O044	Incomplete, without complication	9.34307e-12	2.1633e-11	1.20184e-10	53.214	16.6222	170.359	50	0.126868	3	0.00224643
O049	Complete or unspecified, without complication	1.08712e-93	9.9416e-81	9.9416e-79	12.3923	9.56208	16.0602	310	0.786582	73	0.0546632
O069	Complete or unspecified, without complication	0.000779705	0.00104749	0.00146501	31.9661	4.02575	253.824	10	0.0253736	1	0.000748811
O081	Delayed or excessive haemorrhage following abortion and ectopic and molar pregnancy	7.56761e-05	8.23624e-05	0.000152523	56.8397	7.6069	424.714	17	0.0431352	1	0.000748811
O120	Gestational oedema	2.9584e-08	2.3463e-05	4.93958e-05	3.40321	1.92922	6.00339	30	0.0761209	21	0.015725
O13	Gestational [pregnancy-induced] hypertension without significant proteinuria	8.83706e-17	7.50647e-08	2.27469e-07	1.79249	1.44909	2.21726	151	0.383142	211	0.157999
O140	Moderate preeclampsia	1.09544e-08	5.71996e-06	1.41234e-05	3.31611	1.97556	5.56631	34	0.0862703	26	0.0194691
O149	Preeclampsia, unspecified	1.33222e-08	7.91493e-05	0.000149338	1.90739	1.38413	2.62847	67	0.170003	91	0.0681418
O16	Unspecified maternal hypertension	1.00359e-23	2.96781e-10	1.23659e-09	1.79852	1.49836	2.15883	209	0.530309	284	0.212662
O200	Threatened abortion	2.87228e-85	1.10951e-64	7.39673e-63	7.44014	5.90186	9.37938	286	0.725686	101	0.0756299
O208	Other haemorrhage in early pregnancy	2.29996e-15	5.97313e-11	2.91372e-10	6.11091	3.55364	10.5084	48	0.121793	19	0.0142274
O209	Haemorrhage in early pregnancy, unspecified	6.58533e-67	9.84747e-52	4.92374e-50	7.36544	5.68694	9.53935	224	0.568369	81	0.0606537
O210	Mild hyperemesis gravidarum	7.42028e-10	7.5875e-05	0.000145913	2.19937	1.48851	3.2497	52	0.131943	53	0.039687
O219	Vomiting of pregnancy, unspecified	5.42219e-11	8.45107e-07	2.28407e-06	4.10681	2.34062	7.20574	36	0.0913451	19	0.0142274
O234	Unspecified infection of urinary tract in pregnancy	5.84753e-08	0.00180452	0.00242217	1.88441	1.26574	2.80547	47	0.119256	54	0.0404358
O235	Infections of the genital tract in pregnancy	2.47019e-05	0.00357213	0.00441004	2.28674	1.31091	3.98895	25	0.0634341	26	0.0194691
O239	Other and unspecified genito-urinary tract infection in pregnancy	1.11193e-05	0.00048446	0.000717718	4.05952	1.84788	8.91815	17	0.0431352	10	0.00748811
O240	Pre-existing diabetes mellitus, insulin-dependent	3.48566e-05	0.00239787	0.00313447	2.48901	1.38151	4.48438	23	0.0583593	23	0.0172227
O244	Diabetes mellitus arising in pregnancy	9.39672e-11	0.000153	0.000266087	1.93054	1.37338	2.71374	66	0.167466	75	0.0561608
O249	Diabetes mellitus in pregnancy, unspecified	8.77273e-06	0.00258748	0.00331728	3.03082	1.4733	6.23492	19	0.0482099	13	0.00973455
O268	Other specified pregnancy-related conditions	2.26329e-78	5.3088e-38	2.12352e-36	2.32054	2.04168	2.63749	490	1.24331	509	0.381145
O269	Pregnancy-related condition, unspecified	8.18995e-15	6.1161e-05	0.000118759	1.57369	1.26075	1.96432	139	0.352693	200	0.149762
O300	Twin pregnancy	1.67032e-15	1.67292e-05	3.63677e-05	1.86114	1.40263	2.46955	96	0.243587	106	0.079374
O320	Maternal care for unstable lie	4.69023e-05	0.0310505	0.0328576	1.62656	1.04531	2.53101	35	0.0888077	48	0.0359429
O321	Maternal care for breech presentation	3.75323e-25	5.30068e-11	2.65034e-10	1.79388	1.50658	2.13598	227	0.575981	312	0.233629
O322	Maternal care for transverse and oblique lie	3.88227e-06	0.00639299	0.00756567	1.91644	1.20074	3.05873	34	0.0862703	39	0.0292036
O328	Maternal care for other malpresentation of foetus	0.000107798	0.0234599	0.0252257	1.72607	1.07646	2.76769	31	0.0786582	42	0.0314501
O341	Maternal care for tumour of corpus uteri	0.000215298	0.00218721	0.00287791	1.83649	1.24478	2.70946	42	0.106569	69	0.051668
O342	Maternal care due to uterine scar from previous surgery	1.27958e-72	8.39791e-29	2.3994e-27	2.04654	1.80417	2.32147	485	1.23062	532	0.398368
O343	Maternal care for cervical incompetence	3.34613e-10	2.46689e-07	6.94897e-07	8.00738	3.63343	17.6467	29	0.0735835	8	0.00599049
O351	Maternal care for (suspected) chromosomal abnormality in foetus	6.34727e-14	1.88262e-12	1.21459e-11	7.77666	4.39431	13.7624	43	0.109107	17	0.0127298
O358	Maternal care for other (suspected) foetal abnormality and damage	5.72087e-13	2.30449e-10	1.00195e-09	7.48292	4.01637	13.9415	39	0.0989571	14	0.0104834
O359	Maternal care for (suspected) foetal abnormality and damage, unspecified	3.9331e-10	1.60845e-07	4.66218e-07	6.10462	3.10291	12.0101	30	0.0761209	12	0.00898574
O360	Maternal care for rhesus isoimmunisation	4.18927e-23	2.79761e-13	1.99829e-12	2.84136	2.14694	3.76038	111	0.281647	94	0.0703883
O364	Maternal care for intra-uterine death	5.32854e-06	1.07792e-05	2.44981e-05	87.9096	11.974	645.408	30	0.0761209	1	0.000748811
O365	Maternal care for poor foetal growth	1.62641e-11	3.25822e-05	6.45193e-05	1.82046	1.37226	2.41503	89	0.225825	117	0.0876109
O366	Maternal care for excessive foetal growth	9.1105e-10	0.000142028	0.000249171	1.92202	1.3727	2.69117	64	0.162391	77	0.0576585
O368	Maternal care for other specified foetal problems	5.65423e-49	1.77982e-20	2.5426e-19	1.96329	1.70243	2.26413	366	0.928675	439	0.328728
O369	Maternal care for foetal problem, unspecified	6.38829e-06	0.0269223	0.0287939	1.46472	1.04454	2.05393	57	0.14463	90	0.067393
O40	Polyhydramnios	3.56723e-08	0.00273076	0.00347868	1.92554	1.25438	2.95579	43	0.109107	45	0.0336965
O410	Oligohydramnios	8.31635e-10	8.14115e-06	1.91556e-05	2.33685	1.60947	3.39295	55	0.139555	59	0.0441799
O418	Other specified disorders of amniotic fluid and membranes	2.6416e-06	0.00719871	0.0083706	1.88349	1.18695	2.98878	35	0.0888077	40	0.0299525
O420	Premature rupture of membranes, onset of labour within 24 hours	4.41313e-13	0.000162777	0.000280651	1.5476	1.23332	1.94197	130	0.329857	194	0.145269
O421	Premature rupture of membranes, onset of labour after 24 hours	7.45849e-14	9.49052e-08	2.83299e-07	2.10282	1.60043	2.76291	97	0.246124	118	0.0883597
O429	Premature rupture of membranes, unspecified	3.93807e-21	3.20399e-09	1.14428e-08	1.78715	1.47464	2.16589	187	0.474487	256	0.191696
O431	Malformation of placenta	8.17513e-05	0.0102988	0.0116371	1.89729	1.1632	3.09467	29	0.0735835	37	0.027706
O438	Other placental disorders	5.85161e-10	3.28564e-06	8.42472e-06	2.66263	1.76247	4.02254	48	0.121793	45	0.0336965
O440	Placenta praevia specified as without haemorrhage	7.95225e-05	0.00764925	0.00884307	1.92876	1.19025	3.1255	30	0.0761209	39	0.0292036
O459	Premature separation of placenta, unspecified	5.2028e-06	0.000131644	0.000232998	4.1643	2.0042	8.65252	19	0.0482099	12	0.00898574
O469	Antepartum haemorrhage, unspecified	3.43873e-27	1.6638e-11	9.50744e-11	1.90078	1.57664	2.29157	208	0.527771	258	0.193193
O470	FALSE labour before 37 completed weeks of gestation	3.44317e-09	0.0106838	0.0120042	1.52469	1.10291	2.10777	68	0.172541	89	0.0666442
O471	FALSE labour at or after 37 completed weeks of gestation	3.68409e-29	3.48461e-11	1.834e-10	1.82841	1.52944	2.18582	227	0.575981	284	0.212662
O479	FALSE labour, unspecified	2.47467e-14	1.34344e-05	2.95261e-05	1.86558	1.40888	2.47032	94	0.238512	109	0.0816204
O48	Prolonged pregnancy	3.93966e-52	1.25568e-20	2.07725e-19	1.89687	1.65773	2.17049	406	1.03017	500	0.374406
O60	Preterm delivery	2.64207e-32	6.56735e-14	4.8647e-13	1.97813	1.65499	2.36437	234	0.593743	278	0.20817
O610	Failed medical induction of labour	2.51888e-06	0.00037835	0.000579567	2.13052	1.404	3.233	41	0.104032	52	0.0389382
O621	Secondary uterine inertia	9.81564e-05	0.00416047	0.00504299	2.69281	1.36763	5.30203	18	0.0456725	16	0.011981
O622	Other uterine inertia	4.07574e-07	0.00161547	0.00221297	1.63833	1.20539	2.22677	69	0.175078	107	0.0801228
O623	Precipitate labour	1.13651e-07	0.00253018	0.00326474	2.20472	1.31975	3.6831	33	0.083733	29	0.0217155
O630	Prolonged first stage (of labour)	3.78266e-19	1.84615e-10	8.39159e-10	2.02836	1.63189	2.52114	150	0.380604	192	0.143772
O631	Prolonged second stage (of labour)	5.97243e-47	2.96249e-24	5.92498e-23	1.88405	1.66736	2.12891	462	1.17226	655	0.490471
O639	Long labour, unspecified	2.60957e-07	0.000379617	0.000579567	1.80149	1.30211	2.4924	63	0.159854	92	0.0688906
O640	Obstructed labour due to incomplete rotation of foetal head	1.45901e-07	0.000517448	0.000760953	1.70344	1.26102	2.30109	72	0.18269	110	0.0823692
O660	Obstructed labour due to shoulder dystocia	7.94589e-06	0.00696886	0.00819865	2.02472	1.21291	3.37987	29	0.0735835	31	0.0232131
O665	Failed application of vacuum extractor and forceps, unspecified	8.74641e-07	0.000649619	0.000941476	1.75835	1.27123	2.43212	62	0.157316	94	0.0703883
O679	Intrapartum haemorrhage, unspecified	1.22403e-06	0.000358523	0.00055585	2.25874	1.44386	3.53352	37	0.0938824	42	0.0314501
O680	Labour and delivery complicated by foetal heart rate anomaly	5.1263e-45	1.10958e-19	1.23286e-18	1.79855	1.58446	2.04157	434	1.10122	609	0.456026
O681	Labour and delivery complicated by meconium in amniotic fluid	2.12131e-29	1.16872e-08	3.83186e-08	1.53857	1.32685	1.78406	309	0.784045	458	0.342956
O682	Labour and delivery complicated by foetal heart rate anomaly with meconium in amniotic fluid	4.91457e-18	6.94568e-09	2.35447e-08	1.84213	1.4981	2.26517	160	0.405978	221	0.165487
O688	Labour and delivery complicated by other evidence of foetal stress	1.74913e-19	1.67309e-10	7.78182e-10	1.9593	1.594	2.40833	164	0.416127	219	0.16399
O689	Labour and delivery complicated by foetal stress, unspecified	2.60146e-12	9.9293e-06	2.2826e-05	1.79189	1.38341	2.32099	103	0.261348	141	0.105582
O690	Labour and delivery complicated by prolapse of cord	9.98821e-05	0.00586376	0.00702247	3.30399	1.41195	7.73143	14	0.0355231	9	0.0067393
O691	Labour and delivery complicated by cord around neck, with compression	7.79928e-10	0.00242845	0.00315383	1.56938	1.17275	2.10014	81	0.205526	112	0.0838669
O692	Labour and delivery complicated by other cord entanglement	4.66646e-08	0.00826156	0.00949605	1.53495	1.11685	2.10955	67	0.170003	95	0.0711371
O698	Labour and delivery complicated by other cord complications	0.000119735	0.0327082	0.0344297	1.72429	1.04583	2.84288	28	0.0710462	36	0.0269572
O700	First degree perineal laceration during delivery	1.74953e-81	1.35021e-20	2.07725e-19	1.58887	1.44121	1.75166	759	1.92586	1037	0.776517
O701	Second degree perineal laceration during delivery	2.53134e-94	4.63571e-29	1.54524e-27	1.58881	1.46504	1.72304	1070	2.71498	1621	1.21382
O702	Third degree perineal laceration during delivery	2.09159e-05	0.0203879	0.0221608	1.49671	1.06444	2.10452	55	0.139555	90	0.067393
O709	Perineal laceration during delivery, unspecified	2.23256e-05	0.0575122	0.0595981	1.519	0.98675	2.33834	37	0.0938824	50	0.0374406
O720	Third-stage haemorrhage	3.47294e-13	6.7201e-08	2.06772e-07	2.50495	1.79478	3.49615	71	0.180153	71	0.0531656
O721	Other immediate postpartum haemorrhage	6.10963e-43	3.82275e-20	4.49735e-19	1.95139	1.69216	2.25034	354	0.898226	454	0.33996
O722	Delayed and secondary postpartum haemorrhage	8.16881e-13	2.9364e-06	7.62701e-06	2.21001	1.58494	3.08159	71	0.180153	73	0.0546632
O730	Retained placenta, without haemorrhage	9.03515e-10	4.17338e-05	8.18311e-05	2.00474	1.4374	2.79601	65	0.164929	79	0.0591561
O731	Retained portions of placenta and membranes, without haemorrhage	3.0321e-05	0.00365412	0.00448358	2.5514	1.35667	4.79825	21	0.0532846	19	0.0142274
O750	Maternal distress during labour and delivery	3.92258e-05	0.00340876	0.00423448	2.18658	1.29523	3.69133	27	0.0685088	31	0.0232131
O752	Pyrexia during labour, not elsewhere classified	8.22172e-09	7.46554e-06	1.79892e-05	2.46254	1.66017	3.65271	49	0.124331	53	0.039687
O756	Delayed delivery after spontaneous or unspecified rupture of membranes	1.6206e-08	0.000879926	0.00123933	1.60354	1.21406	2.11796	84	0.213138	129	0.0965967
O757	Vaginal delivery following previous Caesarean section	5.20903e-05	0.185533	0.188358	1.27135	0.891057	1.81394	50	0.126868	82	0.0614025
O758	Other specified complications of labour and delivery	2.28601e-05	0.011952	0.0132799	1.61062	1.11067	2.33561	47	0.119256	72	0.0539144
O800	Spontaneous vertex delivery	3.81438e-50	3.63561e-07	9.96057e-07	1.34588	1.20033	1.50907	534	1.35495	788	0.590063
O809	Single spontaneous delivery, unspecified	6.00565e-09	0.0421036	0.0440876	1.26723	1.00848	1.59237	120	0.304484	209	0.156502
O810	Low forceps delivery	0.000285851	0.00338815	0.00423448	3.31611	1.48722	7.39406	14	0.0355231	11	0.00823692
O814	Vacuum extractor delivery	5.73846e-07	0.000428071	0.000638912	2.15994	1.40712	3.31551	40	0.101495	46	0.0344453
O820	Delivery by elective Caesarean section	1.08627e-21	2.91378e-10	1.23659e-09	2.12892	1.68314	2.69278	137	0.347619	150	0.112322
O821	Delivery by emergency Caesarean section	4.96282e-07	0.00335693	0.00423448	1.63055	1.17609	2.26063	62	0.157316	92	0.0688906
O85	Puerperal sepsis	4.53861e-06	0.000671208	0.000958869	3.89393	1.77891	8.52358	18	0.0456725	10	0.00748811
O860	Infection of obstetric surgical wound	1.86665e-09	1.17809e-06	3.14159e-06	3.19104	1.99835	5.09559	40	0.101495	33	0.0247108
O862	Urinary tract infection following delivery	0.000169571	0.00339084	0.00423448	3.42457	1.50304	7.80261	14	0.0355231	10	0.00748811
O864	Pyrexia of unknown origin following delivery	2.62149e-05	0.0117731	0.0131543	1.9751	1.16301	3.35425	27	0.0685088	30	0.0224643
O908	Other complications of the puerperium, not elsewhere classified	1.59416e-07	0.000229309	0.000385394	2.34806	1.49107	3.69761	38	0.0964198	39	0.0292036
O990	Anaemia complicating pregnancy, childbirth and the puerperium	5.74309e-29	5.17283e-11	2.65034e-10	1.65175	1.42195	1.91869	302	0.766284	446	0.33397
O991	Other diseases of the blood and blood-forming organs and certain disorders involving the immune mechanism pregnancy, childbirth and the puerperium	2.2164e-07	2.10027e-05	4.5167e-05	3.73255	2.03449	6.84787	26	0.0659714	18	0.0134786
O992	Endocrine, nutritional and metabolic diseases complicating pregnancy, childbirth and the puerperium	0.000304001	0.00145638	0.0020088	6.76429	2.08465	21.9488	10	0.0253736	4	0.00299525
O993	Mental disorders and diseases of the nervous system complicating pregnancy, childbirth and the puerperium	0.000126082	0.0120372	0.0133008	1.99756	1.16398	3.42812	25	0.0634341	30	0.0224643
O996	Diseases of the digestive system complicating pregnancy, childbirth and the puerperium	1.12856e-08	0.00018362	0.000313881	2.1891	1.45201	3.30035	46	0.116719	48	0.0359429
O997	Diseases of the skin and subcutaneous tissue complicating pregnancy, childbirth and the puerperium	0.000285851	0.00634259	0.0075507	3.04821	1.36919	6.78618	14	0.0355231	11	0.00823692
O998	Other specified diseases and conditions complicating pregnancy, childbirth and the puerperium	5.16744e-32	5.66608e-15	4.72173e-14	2.11224	1.75089	2.54817	215	0.545533	242	0.181212
R073	Other chest pain	2.73571e-10	3.404e-06	8.61772e-06	1.20465	1.11362	1.30311	912	2.31407	2424	1.81512
R074	Chest pain, unspecified	3.97731e-14	1.04646e-09	3.9489e-09	1.17702	1.11699	1.24028	2096	5.31831	5886	4.4075
R101	Pain localised to upper abdomen	2.87337e-08	2.49699e-05	5.14844e-05	1.17061	1.08793	1.25957	1040	2.63886	2890	2.16406
R102	Pelvic and perineal pain	3.68921e-07	0.000329102	0.00051827	1.32893	1.13788	1.55205	241	0.611504	552	0.413344
R103	Pain localised to other parts of lower abdomen	1.03139e-14	9.43143e-10	3.62747e-09	1.26252	1.17168	1.36041	1023	2.59572	2614	1.95739
R104	Other and unspecified abdominal pain	2.79863e-23	1.32291e-14	1.05833e-13	1.21758	1.15809	1.28012	2323	5.89429	6219	4.65686
R11	Nausea and vomiting	4.35889e-05	0.000235186	0.000391976	1.12854	1.05811	1.20367	1329	3.37215	3964	2.96829
R32	Unspecified urinary incontinence	2.88987e-05	0.000288921	0.000458604	1.27727	1.11897	1.45796	320	0.811956	824	0.61702
R51	Headache	3.63621e-09	8.16152e-05	0.000152523	1.17151	1.08279	1.2675	906	2.29885	2446	1.83159
R69	Unknown and unspecified causes of morbidity	1.3017e-11	3.71426e-09	1.30325e-08	1.18603	1.12064	1.25524	1760	4.46576	4961	3.71485
X610	Intentional self-poisoning by and exposure to antiepileptic, sedative-hypnotic, antiparkinsonism and psychotropic drugs, not elsewhere classified	1.7959e-05	0.00066222	0.000952834	1.56541	1.20945	2.02613	92	0.233437	180	0.134786
Y838	Other surgical procedures	5.06735e-07	1.09391e-05	2.45823e-05	1.24435	1.12883	1.37169	588	1.49197	1565	1.17189
Z130	Special screening examination for diseases of the blood and blood-forming organs and certain disorders involving immune mechanism	5.77191e-05	0.000251592	0.000412447	1.31877	1.13717	1.52936	256	0.649565	645	0.482983
Z300	General counselling and advice on contraception	0.000234931	0.0127875	0.0140522	2.41879	1.20672	4.84833	17	0.0431352	16	0.011981
Z301	Insertion of (intra-uterine) contraceptive device	7.10012e-07	0.00182991	0.00243988	1.29732	1.10142	1.52807	218	0.553145	494	0.369913
Z302	Sterilisation	5.84133e-36	2.49832e-09	9.25304e-09	1.34219	1.21841	1.47855	678	1.72033	1271	0.951739
Z303	Menstrual extraction	6.33081e-16	5.02764e-15	4.57058e-14	20.4554	9.6057	43.56	51	0.129405	8	0.00599049
Z305	Surveillance of (intra-uterine) contraceptive device	0.000101321	0.0290917	0.0309487	1.18019	1.01702	1.36955	252	0.639415	640	0.479239
Z320	Pregnancy, not (yet) confirmed	3.43668e-17	5.30824e-15	4.61586e-14	17.1971	8.42903	35.086	55	0.139555	9	0.0067393
Z321	Pregnancy confirmed	3.33099e-15	1.45851e-11	8.5795e-11	5.76889	3.46863	9.5946	49	0.124331	22	0.0164738
Z33	Pregnant state, incidental	2.02278e-27	4.55027e-13	3.03351e-12	2.19899	1.77645	2.72204	171	0.433889	183	0.137032
Z348	Supervision of other normal pregnancy	3.21646e-36	3.38523e-16	3.38523e-15	2.22327	1.83499	2.69371	216	0.54807	220	0.164738
Z349	Supervision of normal pregnancy, unspecified	4.21983e-26	3.25392e-13	2.24408e-12	2.23964	1.80279	2.78236	164	0.416127	177	0.13254
Z350	Supervision of pregnancy with history of infertility	1.72112e-06	0.000101902	0.000186976	1.9765	1.4017	2.78701	56	0.142092	83	0.0621513
Z351	Supervision of pregnancy with history of abortive outcome	1.15373e-33	2.58577e-28	6.46444e-27	36.8721	19.4281	69.9787	151	0.383142	10	0.00748811
Z352	Supervision of pregnancy with other poor reproductive or obstetric history	9.87063e-22	5.87195e-12	3.55875e-11	3.0952	2.24365	4.26994	92	0.233437	67	0.0501704
Z354	Supervision of pregnancy with grand multiparity	6.87e-06	0.668751	0.668751	0.862818	0.438904	1.69617	21	0.0532846	16	0.011981
Z358	Supervision of other high-risk pregnancies	6.61386e-09	2.34631e-06	6.17449e-06	3.55669	2.10026	6.02309	34	0.0862703	25	0.0187203
Z360	Antenatal screening for chromosomal anomalies	2.32535e-18	1.96845e-10	8.74866e-10	2.52459	1.8981	3.35785	99	0.251199	96	0.0718859
Z361	Antenatal screening for raised alphafetoprotein level	0.000373096	0.0102779	0.0116371	2.43603	1.23413	4.80845	17	0.0431352	17	0.0127298
Z362	Other antenatal screening based on amniocentesis	0.000126269	0.0468559	0.0488083	1.75655	1.00785	3.06141	24	0.0608967	28	0.0209667
Z363	Antenatal screening for malformations using ultrasound and other physical methods	3.01366e-12	1.30753e-05	2.90563e-05	1.88437	1.41721	2.50551	88	0.223288	110	0.0823692
Z368	Other antenatal screening	1.47172e-29	1.45537e-15	1.38607e-14	2.31268	1.88231	2.84144	183	0.464337	194	0.145269
Z369	Antenatal screening, unspecified	2.3848e-20	2.81226e-09	1.02264e-08	2.05425	1.62004	2.60483	134	0.340007	152	0.113819
Z370	Single live birth	0	1.02105e-152	2.04209e-150	1.9248	1.8332	2.02097	3753	9.52272	5340	3.99865
Z371	Single stillbirth	9.08766e-06	2.44109e-05	5.08561e-05	74.2727	10.045	549.172	27	0.0685088	1	0.000748811
Z372	Twins, both liveborn	1.18867e-07	0.228828	0.23114	1.18022	0.901059	1.54588	88	0.223288	146	0.109326
Z390	Care and examination immediately after delivery	5.81965e-12	0.000351087	0.000548574	1.62198	1.24413	2.11457	99	0.251199	135	0.10109
Z391	Care and examination of lactating mother	4.53127e-13	2.1443e-07	6.12657e-07	2.48201	1.76036	3.4995	68	0.172541	66	0.0494215
Z392	Routine postpartum follow-up	7.89072e-08	2.95545e-05	5.97061e-05	3.8658	2.04964	7.29125	26	0.0659714	16	0.011981
Z640	Problems related to unwanted pregnancy	4.89447e-07	2.28574e-05	4.86328e-05	5.64401	2.53363	12.5728	20	0.0507473	9	0.0067393
Z720	Tobacco use	2.70059e-15	4.69888e-09	1.6203e-08	1.25659	1.16413	1.35639	986	2.50184	2489	1.86379
Z824	Family history of ischaemic heart disease and other diseases of the circulatory system	2.24744e-07	6.10353e-06	1.48867e-05	1.18805	1.10257	1.28017	998	2.53229	2800	2.09667
Z827	Family history of congenital malformations, deformations and chromosomal abnormalities	0.000185474	0.0138895	0.0151798	2.08631	1.16125	3.74827	22	0.055822	25	0.0187203
Z833	Family history of diabetes mellitus	4.01875e-06	0.000112002	0.000201806	1.85518	1.35585	2.5384	66	0.167466	109	0.0816204
Z864	Personal history of psychoactive substance abuse	1.44339e-09	4.54693e-10	1.85589e-09	1.18706	1.12476	1.25282	1951	4.95039	5660	4.23827
Z865	Personal history of other mental and behavioural disorders	4.52573e-06	0.000281882	0.00045101	1.4765	1.19644	1.8221	136	0.345081	286	0.21416
Z867	Personal history of diseases of the circulatory system	0.000109582	0.000248343	0.000410485	1.13053	1.05872	1.20722	1289	3.27066	3864	2.89341
Z871	Personal history of diseases of the digestive system	5.38725e-10	1.43439e-10	6.83042e-10	1.22826	1.15345	1.30793	1423	3.61067	3993	2.99
Z874	Personal history of diseases of the genito-urinary system	8.28463e-11	1.91687e-08	6.18344e-08	1.26491	1.16536	1.37296	838	2.12631	2186	1.6369
Z875	Personal history of complications of pregnancy, childbirth and the puerperium	1.2727e-25	3.16237e-20	3.95296e-19	6.25483	4.23479	9.23845	86	0.218213	38	0.0284548
Z880	Personal history of allergy to penicillin	6.17454e-17	1.48915e-17	1.56753e-16	1.26382	1.19761	1.3337	1980	5.02398	5412	4.05257
Z881	Personal history of allergy to other antibiotic agents	1.03716e-10	3.06158e-11	1.65491e-10	1.42201	1.28172	1.57766	530	1.3448	1289	0.965218
Z883	Personal history of allergy to other anti-infective agents	7.2885e-05	0.000254883	0.000414443	1.7536	1.29779	2.3695	68	0.172541	127	0.095099
Z886	Personal history of allergy to analgesic agent	7.55397e-07	7.9094e-06	1.88319e-05	1.2536	1.13526	1.38428	568	1.44122	1511	1.13145
Z888	Personal history of allergy to other drugs, medicaments and biological substances	2.33788e-09	8.1916e-10	3.27664e-09	1.3481	1.22552	1.48294	622	1.57824	1592	1.19211
Z907	Acquired absence of genital organ(s)	3.18136e-06	3.03837e-05	6.07674e-05	1.18456	1.09393	1.2827	876	2.22273	2476	1.85406
Z910	Personal history of allergy, other than to drugs and biological substances	1.16101e-08	6.40054e-08	2.00017e-07	1.33713	1.20348	1.48563	510	1.29405	1284	0.961474
