# Supplementary material for: The genetic architecture of sporadic and multiple consecutive miscarriage
Source: Nat Commun. 2020 Nov 25;11:5980. doi: 10.1038/s41467-020-19742-5 (PMC7689465; doi:10.1038/s41467-020-19742-5)
Supplement: Supplementary file 11 — Supplementary Data 8 [file 41467_2020_19742_MOESM11_ESM.xlsx]

## Sheet: ST8. phepheWAS for MCM
Supplementary Table 8. ICD codes associated with multiple consecutive miscarriage
ICD code	ICD code description	P	P_adj_NChildAge	P_adj_NChildAge_FDR	OR_adj	X95CI_L_adj	X95CI_U_adj	Count_cases	Percentage_cases	Count_controls	Percentage_controls
N12	Tubulo-interstitial nephritis, not specified as acute or chronic	0.000198825	7.462e-05	7.81734e-05	5.26775	2.31501	11.9867	6	1.31004	379	0.283523
N831	Corpus luteum cyst	5.36361e-05	0.000222271	0.000222271	5.48592	2.22242	13.5417	5	1.0917	235	0.1758
N971	Female infertility of tubal origin	1.32902e-10	4.75038e-06	5.50044e-06	11.5898	4.05752	33.1047	4	0.873362	40	0.0299233
N979	Female infertility, unspecified	9.95813e-39	3.36898e-19	1.85294e-18	7.52679	4.8391	11.7073	24	5.24017	449	0.335889
O001	Tubal pregnancy	1.29713e-26	1.53255e-17	6.74321e-17	25.4146	12.0788	53.4738	9	1.96507	56	0.0418927
O009	Ectopic pregnancy, unspecified	7.99252e-23	8.58128e-17	2.69697e-16	84.8752	29.8239	241.544	6	1.31004	15	0.0112212
O020	Blighted ovum and nonhydatidiform mole	1.78142e-12	6.56344e-11	9.62638e-11	549.485	82.7158	3650.26	3	0.655022	4	0.00299233
O049	Complete or unspecified, without complication	7.40963e-17	1.65005e-12	3.31731e-12	23.1529	9.679	55.3835	7	1.52838	75	0.0561062
O200	Threatened abortion	8.00058e-27	1.13645e-27	1.25009e-26	43.3499	22.0123	85.3712	11	2.40175	106	0.0792968
O209	Haemorrhage in early pregnancy, unspecified	1.68013e-15	1.01347e-15	2.78703e-15	28.4301	12.5523	64.3926	7	1.52838	89	0.0665794
O351	Maternal care for (suspected) chromosomal abnormality in fetus	7.75757e-14	1.03368e-11	1.89507e-11	63.9231	19.2902	211.826	4	0.873362	19	0.0142136
O368	Maternal care for other specified fetal problems	1.35955e-07	3.77193e-11	5.92733e-11	10.3353	5.17229	20.6522	9	1.96507	445	0.332897
O60	Preterm delivery	2.81577e-07	3.76074e-10	5.17102e-10	12.1406	5.55858	26.5166	7	1.52838	286	0.213952
O994	Diseases of the circulatory system complicating pregnancy, childbirth and the puerperium	4.91403e-10	2.22983e-11	3.77356e-11	90.2933	24.1384	337.755	3	0.655022	18	0.0134655
Z320	Pregnancy, not (yet) confirmed	6.15351e-16	1.65866e-12	3.31731e-12	119.358	31.6459	450.176	4	0.873362	9	0.00673275
Z321	Pregnancy confirmed	4.67022e-17	1.34862e-19	9.88985e-19	120.343	42.6749	339.369	5	1.0917	23	0.0172059
Z351	Supervision of pregnancy with history of abortive outcome	3.37267e-19	5.20133e-17	1.90716e-16	153.803	47.3785	499.287	5	1.0917	13	0.00972508
Z368	Other antenatal screening	9.41757e-06	3.21495e-08	4.16053e-08	13.2332	5.29741	33.0574	5	1.0917	196	0.146624
Z370	Single live birth	5.30909e-05	1.07075e-13	2.61739e-13	4.2914	2.92257	6.30136	36	7.86026	5412	4.04863
Z861	Personal history of infectious and parasitic diseases	5.18167e-05	4.37144e-05	4.80858e-05	4.52286	2.19326	9.32685	8	1.74672	553	0.41369
Z875	Personal history of complications of pregnancy, childbirth and the puerperium	2.03066e-29	5.86903e-28	1.25009e-26	90.408	40.403	202.302	9	1.96507	41	0.0306714
Z880	Personal history of allergy to penicillin	7.46555e-06	1.6023e-06	1.95837e-06	2.27993	1.62821	3.19251	38	8.29694	5419	4.05386
