# Supplementary material for: The genetic architecture of sporadic and multiple consecutive miscarriage
Source: Nat Commun. 2020 Nov 25;11:5980. doi: 10.1038/s41467-020-19742-5 (PMC7689465; doi:10.1038/s41467-020-19742-5)
Supplement: Supplementary file 12 — Supplementary Data 9 [file 41467_2020_19742_MOESM12_ESM.xlsx]

## Sheet: ST9. 2-sample MR for SM
Supplementary Table 9. Mendelian randomization association of smoking, alcohol and body mass index with sporadic miscarriage
Method	Parameter	Estimate	p-value
Smoking
IVW	OR	1.16 (1.11; 1.22)	<0.001
Weighted median	OR	1.16 (1.09; 1.24)	<0.001
MR-Egger	OR	0.95 (0.79; 1.14)	0.599
MR-Egger	Intercept (odds)	1.00 (1.00; 1.01)	0.029
Alcohol
IVW	OR	1.04 (0.89; 1.21)	0.645
Weighted median	OR	0.91 (0.71; 1.17)	0.463
MR-Egger	OR	0.74 (0.56; 0.99)	0.043
MR-Egger	Intercept (odds)	1.01 (1.00; 1.01)	0.009
Body mass index
IVW	OR	1.00 (0.94; 1.07)	0.895
Weighted median	OR	1.01 (0.92; 1.11)	0.863
MR-Egger	OR	1.11 (0.95; 1.29)	0.199
MR-Egger	Intercept (odds)	1.00 (0.99; 1.00)	0.182
