# Supplementary material for: The genetic architecture of sporadic and multiple consecutive miscarriage
Source: Nat Commun. 2020 Nov 25;11:5980. doi: 10.1038/s41467-020-19742-5 (PMC7689465; doi:10.1038/s41467-020-19742-5)
Supplement: Supplementary file 13 — Supplementary Data 10 [file 41467_2020_19742_MOESM13_ESM.xlsx]

## Sheet: ST10. MR-PheWas
Supplementary Table 10. Top ten outcomes with the lowest p-values in the association with per MCM allele association and p-value
Description	Regression type	p-value
Ever had known person concerned about, or recommend reduction of, alcohol consumption	Multinomial logistic	2.01E-19
Witnessed sudden violent death	Multinomial logistic	5.16E-09
Job coding: scenery designer, costume designer	Logistic	2.79E-06
Diagnoses - secondary ICD10: V18.2 Unspecified pedal cyclist injured in nontraffic accident	Logistic	5.98E-06
External causes: V18.2 Unspecified pedal cyclist injured in nontraffic accident	Logistic	7.35E-06
Operative procedures - main OPCS: W19.5 Primary open reduction of fragment of bone and fixation using screw	Logistic	8.39E-06
Diagnoses - secondary ICD10: O86.2 Urinary tract infection following delivery	Logistic	3.12E-05
Non-cancer illness code, self-reported: pericardial problem	Logistic	3.59E-05
Diagnoses - secondary ICD9: 6170 Endometriosis of uterus	Logistic	5.89E-05
Contributory (secondary) causes of death: ICD10: N03.9 Unspecified	Logistic	6.37E-05
