# Supplementary material for: The genetic architecture of sporadic and multiple consecutive miscarriage
Source: Nat Commun. 2020 Nov 25;11:5980. doi: 10.1038/s41467-020-19742-5 (PMC7689465; doi:10.1038/s41467-020-19742-5)
Supplement: Supplementary file 14 — Supplementary Data 11 [file 41467_2020_19742_MOESM14_ESM.xlsx]

## Sheet: ST11. SM EUR FUMA candidate SNP
Supplementary Table 11. Results of the FUMA candidate SNP mapping for SM European ancestry meta-analysis
uniqID	rsID	chr	pos	non_effect_allele	effect_allele	MAF	gwasP	r2	IndSigSNP	nearestGene	dist	func	CADD	RDB	minChrState	commonChrState	posMapFilt	eqtlMapFilt	ciMapFilt
13:23051914:C:T	rs567384709	13	23051914	C	T	0.007952	NA	0.621235	rs146350366	FTH1P7	218247	intergenic	0.318	NA	9	15	0	0	1
13:23203443:A:G	rs138338890	13	23203443	G	A	0.007952	0.00052	0.621235	rs146350366	FTH1P7	66718	intergenic	2.178	7	9	15	0	0	1
13:23352114:C:T	rs181507894	13	23352114	C	T	0.00497	8.535e-06	1	rs146350366	SNORD36	25169	intergenic	2.729	7	9	15	0	0	1
13:23353493:A:G	rs146350366	13	23353493	A	G	0.00497	3.146e-08	1	rs146350366	SNORD36	23790	intergenic	4.515	6	9	15	0	0	1
13:23370335:C:T	rs188519103	13	23370335	T	C	0.00497	1.008e-07	0.636791	rs146350366	SNORD36	6948	intergenic	3.803	4	5	15	1	0	1
uniqID : Unique ID of SNPs consists of chr:position:allele1:allele2 where alleles are alphabetically ordered.
rsID : rsID based on dbSNP build 146.
chr : chromosome
pos : position on hg19
effect_allele : The alternative (minor) allele in 1000G.
non_effect_allele : Reference (major) allele in 1000G.
MAF : Minor allele frequency computed based on 1000G.
gwasP : P-value in the GWAS summary statistics file. Non-GWAS tagged SNPs (which do not exist in input file but are extracted from the reference panel) have "NA" instead.
r2 : The maximum r2 of the SNP with one of the independent significant SNP (this doesn't have to be top lead SNPs in the genomic loci).
IndSigSNP : rsID of a independent significant SNP which has the maximum r2 of the SNP.
nearestGene : The nearest Gene of the SNP based on ANNOVAR annotations.
	Note that ANNOVAR annotates "consequence" function by prioritising the most deleterious annotation for SNPs which are locating a genomic region where multiple genes are overlapped.
	Genes are encoded in symbol, if it is available, otherwise Ensembl ID.
	Genes include all transcripts from Ensembl gene build 85 including non-protein coding genes and RNAs.
dist : Distance to the nearest gene. SNPs which are locating in the gene body or 1kb up- or down-stream of TSS or TES have 0.
func : Functional consequence of the SNP on the gene obtained from ANNOVAR. For exonic SNPs, detail annotation (e.g. non-synonymous, stop gain and so on) is available in ANNOVAR table (annov.txt).
CADD : CADD score which is computed based on 63 annotations. The higher score, the more deleterious the SNP is. 12.37 is the suggested threshold by Kicher et al(ref).
RDB : RegulomeDB score which is the categorical score (from 1a to 7). 1a is the highest score that the SNP has the most biological evidence to be regulatory element.
minChrState : The minimum 15-core chromatin state across 127 tissue/cell type.
commonChrState : The most common 15-core chromatin state across 127 tissue/cell types.
posMapFilt : Whether the SNP was used for positional mapping or not. 1 is used, otherwise 0. When positional mapping is not performed, all SNPs have 0.
eqtlMapFilt : Whether the SNP was used for eqtl mapping or not. 1 is used, otherwise 0. When eQTL mapping is not performed, all SNPs have 0.
