# Supplementary material for: The genetic architecture of sporadic and multiple consecutive miscarriage
Source: Nat Commun. 2020 Nov 25;11:5980. doi: 10.1038/s41467-020-19742-5 (PMC7689465; doi:10.1038/s41467-020-19742-5)
Supplement: Supplementary file 15 — Supplementary Data 12 [file 41467_2020_19742_MOESM15_ESM.xlsx]

## Sheet: ST12. SM EUR FUMA cand. gene
Supplementary Table 12. Results of the FUMA candidate gene mapping for SM European ancestry meta-analysis
ensg	symbol	chr	start	end	strand	type	entrezID	HUGO	pLI	ncRVIS	posMapSNPs	posMapMaxCADD	eqtlMapSNPs	eqtlMapminP	eqtlMapminQ	eqtlMapts	eqtlDirection	ciMap	ciMapts	minGwasP	IndSigSNPs
ENSG00000233780	HNRNPA1P30	13	21512703	21523738	-1	pseudogene	101930748	HNRNPA1P30	NA	NA	0	0	0	NA	NA	NA	NA	Yes	Trophoblast-like_Cell	1.008e-07	rs146350366
ENSG00000234363	PPIAP27	13	21530318	21530582	-1	pseudogene	100874405	PPIAP27	NA	NA	0	0	0	NA	NA	NA	NA	Yes	Trophoblast-like_Cell	1.008e-07	rs146350366
ENSG00000213621	RPSAP54	13	21535449	21536334	1	pseudogene	642641	RPSAP54	NA	NA	0	0	0	NA	NA	NA	NA	Yes	Trophoblast-like_Cell	1.008e-07	rs146350366
ENSG00000238893	snoU13	13	21543457	21543555	1	snoRNA	NA	NA	NA	NA	0	0	0	NA	NA	NA	NA	Yes	Trophoblast-like_Cell	1.008e-07	rs146350366
ENSG00000252128	SNORD27	13	21714025	21714096	-1	snoRNA	9301	SNORD27	NA	NA	0	0	0	NA	NA	NA	NA	Yes	hESC:IMR90:Mesendoderm:Trophoblast-like_Cell	3.146e-08	rs146350366
ENSG00000150459	SAP18	13	21714653	21723221	1	protein_coding	10284	SAP18	0.0457562409111712	-0.47277998	0	0	0	NA	NA	NA	NA	Yes	hESC:IMR90:Mesendoderm:Trophoblast-like_Cell	3.146e-08	rs146350366
ENSG00000263607	RN7SL80P	13	21716330	21716629	-1	misc_RNA	NA	RN7SL80P	NA	NA	0	0	0	NA	NA	NA	NA	Yes	hESC:IMR90:Mesendoderm:Trophoblast-like_Cell	3.146e-08	rs146350366
ENSG00000233405	LINC01046	13	21808707	21809343	1	lincRNA	103689843	LINC01046	NA	NA	0	0	0	NA	NA	NA	NA	Yes	hESC:IMR90:Mesendoderm	1.008e-07	rs146350366
ENSG00000235438	ESRRAP2	13	21834154	21867568	1	pseudogene	105370105	ESRRAP2	NA	NA	0	0	0	NA	NA	NA	NA	Yes	hESC:IMR90:Mesendoderm	1.008e-07	rs146350366
ENSG00000229137	RP11-101P17.11	13	21861545	21868998	1	lincRNA	NA	NA	NA	NA	0	0	0	NA	NA	NA	NA	Yes	hESC:Mesendoderm	1.008e-07	rs146350366
ENSG00000233325	MIPEPP3	13	21872278	21880512	1	pseudogene	650794	MIPEPP3	NA	NA	0	0	0	NA	NA	NA	NA	Yes	hESC:Mesendoderm	1.008e-07	rs146350366
ENSG00000224429	LINC00422	13	21877654	21922860	-1	lincRNA	100652865	LINC00539	NA	NA	0	0	0	NA	NA	NA	NA	Yes	hESC:IMR90:Mesenchymal_Stem_Cell:Mesendoderm:Trophoblast-like_Cell	3.146e-08	rs146350366
ENSG00000215571	GRK6P1	13	21893231	21895005	1	pseudogene	2871	GRK6P1	NA	NA	0	0	0	NA	NA	NA	NA	Yes	hESC:IMR90:Left_Ventricle:Mesenchymal_Stem_Cell:Mesendoderm:Trophoblast-like_Cell	3.146e-08	rs146350366
ENSG00000235076	GAPDHP52	13	21932512	21933453	1	pseudogene	100421313	GAPDHP52	NA	NA	0	0	0	NA	NA	NA	NA	Yes	hESC:IMR90:Mesenchymal_Stem_Cell:Mesendoderm:Trophoblast-like_Cell	3.146e-08	rs146350366
ENSG00000222747	RNA5SP25	13	21943929	21944038	-1	rRNA	100873357	RNA5SP25	NA	NA	0	0	0	NA	NA	NA	NA	Yes	hESC:IMR90:Mesenchymal_Stem_Cell:Mesendoderm:Trophoblast-like_Cell	3.146e-08	rs146350366
ENSG00000236953	ZDHHC20-IT1	13	21951116	21952013	-1	sense_intronic	100874367	ZDHHC20-IT1	NA	NA	0	0	0	NA	NA	NA	NA	Yes	hESC:IMR90:Mesenchymal_Stem_Cell:Mesendoderm:Trophoblast-like_Cell	3.146e-08	rs146350366
ENSG00000226908	HIST1H2BPS3	13	22057973	22058313	-1	pseudogene	100820735	HIST1H2BPS3	NA	NA	0	0	0	NA	NA	NA	NA	Yes	hESC:Mesendoderm	1.008e-07	rs146350366
ENSG00000165487	MICU2	13	22066836	22178353	-1	protein_coding	221154	MICU2	2.60205517637133e-13	0.606595223	0	0	0	NA	NA	NA	NA	Yes	Aorta:GM12878:hESC:IMR90:Left_Ventricle:Liver:Mesenchymal_Stem_Cell:Mesendoderm:Neural_Progenitor_Cell:Trophoblast-like_Cell	3.146e-08	rs146350366
ENSG00000238878	snoU13	13	22101939	22102039	-1	snoRNA	NA	NA	NA	NA	0	0	0	NA	NA	NA	NA	Yes	hESC:IMR90:Mesenchymal_Stem_Cell:Mesendoderm:Trophoblast-like_Cell	3.146e-08	rs146350366
ENSG00000230022	FNTAP2	13	22104829	22105462	1	pseudogene	2341	FNTAP2	NA	NA	0	0	0	NA	NA	NA	NA	Yes	hESC:IMR90:Mesenchymal_Stem_Cell:Mesendoderm:Trophoblast-like_Cell	3.146e-08	rs146350366
ENSG00000207518	RNU6-59P	13	22125443	22125549	-1	snRNA	100873767	RNU6-59P	NA	NA	0	0	0	NA	NA	NA	NA	Yes	hESC:IMR90:Mesenchymal_Stem_Cell:Mesendoderm:Trophoblast-like_Cell	3.146e-08	rs146350366
ENSG00000226525	RPS7P10	13	22202552	22203154	-1	pseudogene	100128060	RPS7P10	NA	NA	0	0	0	NA	NA	NA	NA	Yes	Adrenal:Aorta:GM12878:hESC:IMR90:Left_Ventricle:Liver:Mesenchymal_Stem_Cell:Mesendoderm:Neural_Progenitor_Cell:Trophoblast-like_Cell	3.146e-08	rs146350366
ENSG00000102678	FGF9	13	22245522	22278637	1	protein_coding	2254	FGF9	0.910715910113492	-0.652471243	0	0	0	NA	NA	NA	NA	Yes	GM12878:hESC:IMR90:Left_Ventricle:Mesenchymal_Stem_Cell:Mesendoderm:Neural_Progenitor_Cell:Trophoblast-like_Cell	3.146e-08	rs146350366
ENSG00000244197	RN7SL766P	13	22364676	22364982	1	misc_RNA	106479501	RN7SL766P	NA	NA	0	0	0	NA	NA	NA	NA	Yes	hESC:IMR90:Mesenchymal_Stem_Cell:Mesendoderm	3.146e-08	rs146350366
ENSG00000226722	LINC00424	13	22446909	22449705	-1	processed_transcript	100874182	LINC00424	NA	NA	0	0	0	NA	NA	NA	NA	Yes	hESC:IMR90:Left_Ventricle:Liver:Mesenchymal_Stem_Cell:Mesendoderm:Trophoblast-like_Cell	3.146e-08	rs146350366
ENSG00000237175	NME1P1	13	22673302	22673683	-1	pseudogene	100874501	NME1P1	NA	NA	0	0	0	NA	NA	NA	NA	Yes	hESC:IMR90:Left_Ventricle:Mesenchymal_Stem_Cell:Mesendoderm	3.146e-08	rs146350366
ENSG00000226118	MTND3P1	13	22687258	22687477	-1	pseudogene	100873208	MTND3P1	NA	NA	0	0	0	NA	NA	NA	NA	Yes	hESC:IMR90:Left_Ventricle:Mesenchymal_Stem_Cell:Mesendoderm:Trophoblast-like_Cell	3.146e-08	rs146350366
ENSG00000232187	FTH1P7	13	23270162	23270713	-1	pseudogene	2500	FTH1P7	NA	NA	0	0	0	NA	NA	NA	NA	Yes	hESC:Left_Ventricle:Liver:Mesenchymal_Stem_Cell:Mesendoderm	3.146e-08	rs146350366
ENSG00000225777	DDX39AP1	13	23278878	23280345	-1	pseudogene	646164	DDX39AP1	NA	NA	0	0	0	NA	NA	NA	NA	Yes	hESC:Left_Ventricle:Liver:Mesenchymal_Stem_Cell:Mesendoderm	3.146e-08	rs146350366
ENSG00000253094	SNORD36	13	23377284	23377363	1	snoRNA	NA	NA	NA	NA	1	3.803	0	NA	NA	NA	NA	Yes	hESC:IMR90:Left_Ventricle:Liver:Mesenchymal_Stem_Cell:Mesendoderm	3.146e-08	rs146350366
ENSG00000237952	RPL7AP73	13	23377435	23377787	1	pseudogene	100873817	RPL7AP73	NA	NA	1	3.803	0	NA	NA	NA	NA	Yes	hESC:IMR90:Left_Ventricle:Liver:Mesenchymal_Stem_Cell:Mesendoderm	3.146e-08	rs146350366
ENSG00000226507	IPMKP1	13	23411165	23412019	-1	pseudogene	401730	IPMKP1	NA	NA	0	0	0	NA	NA	NA	NA	Yes	Mesenchymal_Stem_Cell:Mesendoderm	1.008e-07	rs146350366
ENSG00000231650	RFESDP1	13	23424240	23424700	1	pseudogene	100129167	RFESDP1	NA	NA	0	0	0	NA	NA	NA	NA	Yes	Mesenchymal_Stem_Cell:Mesendoderm	1.008e-07	rs146350366
ENSG00000229556	RP11-363G2.4	13	23425912	23428277	1	lincRNA	NA	NA	NA	NA	0	0	0	NA	NA	NA	NA	Yes	Mesenchymal_Stem_Cell:Mesendoderm	1.008e-07	rs146350366
ENSG00000233440	HMGA1P6	13	23708313	23708703	1	pseudogene	100130029	HMGA1P6	NA	NA	0	0	0	NA	NA	NA	NA	Yes	hESC:Mesenchymal_Stem_Cell:Mesendoderm	3.146e-08	rs146350366
ENSG00000207157	RNY3P4	13	23726725	23726825	-1	misc_RNA	100873808	RNY3P4	NA	NA	0	0	0	NA	NA	NA	NA	Yes	hESC:IMR90:Mesenchymal_Stem_Cell:Mesendoderm	3.146e-08	rs146350366
ENSG00000229483	LINC00362	13	23743974	23744736	-1	lincRNA	100874144	LINC00362	NA	NA	0	0	0	NA	NA	NA	NA	Yes	hESC:IMR90:Mesenchymal_Stem_Cell:Mesendoderm	3.146e-08	rs146350366
ENSG00000102683	SGCG	13	23755091	23899304	1	protein_coding	6445	SGCG	0.00637038417637866	1.253761194	0	0	0	NA	NA	NA	NA	Yes	hESC:IMR90:Mesenchymal_Stem_Cell:Mesendoderm	3.146e-08	rs146350366
ENSG00000252952	RNU6-58P	13	23791571	23791673	-1	snRNA	100873766	RNU6-58P	NA	NA	0	0	0	NA	NA	NA	NA	Yes	hESC:Mesendoderm	1.008e-07	rs146350366
ENSG00000235205	TATDN2P3	13	23817659	23821323	1	pseudogene	100420458	TATDN2P3	NA	NA	0	0	0	NA	NA	NA	NA	Yes	hESC:Mesendoderm	1.008e-07	rs146350366
ENSG00000236803	SDAD1P4	13	23841645	23843289	1	pseudogene	100419955	SDAD1P4	NA	NA	0	0	0	NA	NA	NA	NA	Yes	hESC:IMR90:Left_Ventricle:Mesenchymal_Stem_Cell:Mesendoderm	3.146e-08	rs146350366
ENSG00000232163	RPLP1P13	13	23947562	23948200	1	pseudogene	100874124	RPLP1P13	NA	NA	0	0	0	NA	NA	NA	NA	Yes	hESC:Mesendoderm	3.146e-08	rs146350366
ENSG00000229558	SACS-AS1	13	23993110	24002818	1	lincRNA	100506680	SACS-AS1	NA	NA	0	0	0	NA	NA	NA	NA	Yes	Mesendoderm	1.008e-07	rs146350366
ENSG00000127863	TNFRSF19	13	24144509	24250232	1	protein_coding	55504	TNFRSF19	0.0198825133386579	NA	0	0	0	NA	NA	NA	NA	Yes	Mesendoderm	1.008e-07	rs146350366
ENSG00000075673	ATP12A	13	25254549	25285921	1	protein_coding	479	ATP12A	9.71336645553994e-10	NA	0	0	0	NA	NA	NA	NA	Yes	IMR90	1.008e-07	rs146350366
ENSG00000207474	RNY1P7	13	25277694	25277803	-1	misc_RNA	100873806	RNY1P7	NA	NA	0	0	0	NA	NA	NA	NA	Yes	IMR90	1.008e-07	rs146350366
ENSG00000225404	RPL26P34	13	25278476	25278926	-1	pseudogene	100271470	RPL26P34	NA	NA	0	0	0	NA	NA	NA	NA	Yes	IMR90	1.008e-07	rs146350366
Gene : ENSG ID
Symbol : Gene Symbol
entrezID : entrez ID
chr : chromosome
start : Starting position of the gene
end : Ending position of the gene
strand : Strand of the gene
status : Status of the gene from Ensembl (not available for > v85)
type : Gene biotype from Ensembl
HUGO : HUGO (HGNC) gene symbol
pLI : pLI score from ExAC database. The probability of being loss-of-function intolerant. The higher the score is, the more intolerant to loss-of-function mutations the gene is.
ncRVIS : Non-coding residual variation intolerance score. The higher the score is, the more intolerant to non-coding variation the gene is.
posMapSNPs (posMap): The number of SNPs mapped to gene based on positional mapping (after functional filtering if parameters are given).
posMapMaxCADD (posMap): The maximum CADD score of mapped SNPs by positional mapping.
eqtlMapSNPs (eqtlMap): The number of SNPs mapped to the gene based on eQTL mapping.
eqtlMapminP (eqtlMap): The minimum eQTL P-value of mapped SNPs.
eqtlMapmin! (eqtlMap): The minimum eQTL FDR of mapped SNPs.
eqtlMapts (eqtlMap): Tissue types of mapped eQTL SNPs.
eqtlDirection (eqtlMap): Consecutive direction of mapped eQTL SNPs after aligning risk increasing alleles in GWAS and tested alleles in eQTL data source.
	NA if risk increase alleles are not defined either because signed effect is not provided in the input GWAS file or all of eQTL SNPs are not in the input GWAS file but included from reference panel for the gene.
ciMap (ciMap): "Yes" if the gene is mapped by chromatin interaction mapping, "No" otherwise.
ciMapts (ciMap): Tissue/cell types of mapped chromatin interactions.
minGwasP : The minimum P-value of mapped SNPs.
ciMap : If the gene is mapped by chromatin interaction "Yes", otherwise "No".
IndSigSNPs : rsID of the all independent significant SNPs of mapped SNPs.
