# Supplementary material for: The genetic architecture of sporadic and multiple consecutive miscarriage
Source: Nat Commun. 2020 Nov 25;11:5980. doi: 10.1038/s41467-020-19742-5 (PMC7689465; doi:10.1038/s41467-020-19742-5)
Supplement: Supplementary file 16 — Supplementary Data 13 [file 41467_2020_19742_MOESM16_ESM.xlsx]

## Sheet: ST13. MCM FUMA candidate SNP
Supplementary Table 13. Results of the FUMA candidate SNP mapping for MCM meta-analysis
uniqID	rsID	chr	pos	non_effect_allele	effect_allele	MAF	gwasP	r2	IndSigSNP	nearestGene	dist	func	CADD	RDB	minChrState	commonChrState
2:15158009:A:C	rs138993181	2	15158009	A	C	0.005964	1.628e-08	1	rs138993181	AC068286.1	110220	intergenic	3.018	5	14	15
9:83520281:C:G	rs34454293	9	83520281	G	C	0.05268	3.286e-07	0.619383	rs7859844	RP11-289F5.1	34070	intergenic	NA	5	15	15
9:83521453:C:G	rs80052559	9	83521453	C	G	0.05268	3.298e-07	0.619383	rs7859844	RP11-289F5.1	35242	intergenic	0.084	7	15	15
9:83525879:C:T	rs12002559	9	83525879	T	C	0.05268	3.361e-07	0.619383	rs7859844	RP11-289F5.1	39668	intergenic	18.49	6	15	15
9:83527293:A:C	rs79214432	9	83527293	C	A	0.05268	1.728e-07	0.619383	rs7859844	RP11-289F5.1	41082	intergenic	1.302	7	15	15
9:83528089:C:T	rs80310849	9	83528089	C	T	0.05268	1.658e-07	0.619383	rs7859844	RP11-289F5.1	41878	intergenic	6.92	6	9	15
9:83528236:A:C	rs78660717	9	83528236	A	C	0.05268	1.657e-07	0.619383	rs7859844	RP11-289F5.1	42025	intergenic	1.498	7	9	15
9:83528853:G:T	rs2031315	9	83528853	G	T	0.07753	7.237e-06	0.721206	rs7859844	RP11-289F5.1	42642	intergenic	0.05	NA	9	15
9:83532258:A:G	rs58287726	9	83532258	A	G	0.05268	1.519e-07	0.619383	rs7859844	RP11-289F5.1	46047	intergenic	5.715	7	9	15
9:83532425:G:T	rs4463502	9	83532425	T	G	0.1081	NA	0.705949	rs7859844	RP11-289F5.1	46214	intergenic	0.632	NA	9	15
9:83533125:C:T	rs143174408	9	83533125	T	C	0.05268	NA	0.619383	rs7859844	RP11-289F5.1	46914	intergenic	7.263	7	9	15
9:83535642:A:G	rs77834076	9	83535642	A	G	0.05268	1.442e-07	0.619383	rs7859844	RP11-289F5.1	49431	intergenic	12.14	6	9	15
9:83535684:C:T	rs75340375	9	83535684	T	C	0.05268	1.47e-07	0.619383	rs7859844	RP11-289F5.1	49473	intergenic	1.56	6	9	15
9:83539198:A:G	rs79265325	9	83539198	A	G	0.05169	1.813e-07	0.608333	rs7859844	RP11-289F5.1	52987	intergenic	1.692	7	9	15
9:83546678:A:G	rs75980109	9	83546678	A	G	0.05268	1.943e-07	0.619383	rs7859844	RP11-289F5.1	60467	intergenic	3.388	7	14	15
9:83552501:G:T	rs118057662	9	83552501	G	T	0.05169	1.433e-07	0.608333	rs7859844	RP11-289F5.1	66290	intergenic	6.652	6	14	15
9:83557181:A:ATACTT	rs78049594	9	83557181	ATACTT	A	0.05268	NA	0.619383	rs7859844	RP11-289F5.1	70970	intergenic	6.424	NA	9	15
9:83580375:A:G	rs2210519	9	83580375	A	G	0.08748	3.549e-08	0.916369	rs7859844	RP11-289F5.1	94164	intergenic	0.604	NA	7	15
9:83580931:AAAGG:AAAGGAAGG	9:83580931:AAAGG:AAAGGAAGG	9	83580931	AAAGG	AAAGGAAGG	0.1014	NA	0.816013	rs7859844	RP11-289F5.1	94720	intergenic	NA	NA	5	15
9:83584475:A:G	rs10867657	9	83584475	A	G	0.08748	3.539e-08	0.916369	rs7859844	RP11-289F5.1	98264	intergenic	12.24	7	5	15
9:83585082:A:C	rs2200947	9	83585082	A	C	0.08748	4.015e-08	0.916369	rs7859844	RP11-289F5.1	98871	intergenic	2.44	NA	5	15
9:83585457:C:T	rs1857081	9	83585457	T	C	0.08748	4.067e-08	0.916369	rs7859844	RP11-289F5.1	99246	intergenic	0.479	7	5	15
9:83587215:C:T	rs10867659	9	83587215	C	T	0.08748	3.773e-08	0.916369	rs7859844	RP11-289F5.1	101004	intergenic	4.394	6	5	15
9:83588495:C:T	rs12552569	9	83588495	T	C	0.08748	3.711e-08	0.916369	rs7859844	RP11-289F5.1	102284	intergenic	15.43	7	5	15
9:83592398:C:CATT	rs3061036	9	83592398	CATT	C	0.1083	NA	0.733149	rs7859844	RP11-289F5.1	106187	intergenic	1.299	NA	9	15
9:83598302:A:G	rs1332873	9	83598302	G	A	0.1113	8.061e-07	0.711588	rs7859844	RP11-289F5.1	112091	intergenic	2.838	NA	9	15
9:83601873:C:T	rs77065364	9	83601873	T	C	0.08748	5.919e-08	0.916369	rs7859844	RP11-289F5.1	115662	intergenic	0.195	6	7	15
9:83608044:G:T	rs12238684	9	83608044	T	G	0.08748	6.372e-08	0.916369	rs7859844	RP11-289F5.1	121833	intergenic	12.45	7	14	15
9:83614878:A:G	rs62577610	9	83614878	A	G	0.1024	5.952e-06	0.763677	rs7859844	RP11-289F5.1	128667	intergenic	2.153	7	9	15
9:83615409:A:G	rs884065	9	83615409	G	A	0.1024	3.864e-06	0.763677	rs7859844	RP11-289F5.1	129198	intergenic	0.934	NA	9	15
9:83618442:A:C	rs10867673	9	83618442	A	C	0.1064	1.791e-06	0.733193	rs7859844	RP11-289F5.1	132231	intergenic	0.398	5	7	15
9:83620110:C:T	rs11138973	9	83620110	C	T	0.1024	4.75e-06	0.763677	rs7859844	RP11-289F5.1	133899	intergenic	0.163	6	9	15
9:83620683:C:G	rs12236965	9	83620683	C	G	0.1024	4.184e-06	0.763677	rs7859844	RP11-289F5.1	134472	intergenic	0.857	7	9	15
9:83621868:C:T	rs56248805	9	83621868	T	C	0.08648	3.226e-08	0.903859	rs7859844	RP11-289F5.1	135657	intergenic	5.891	5	9	15
9:83637284:A:G	rs77812085	9	83637284	G	A	0.08151	3.399e-08	0.98742	rs7859844	RP11-289F5.1	151073	intergenic	1.076	5	2	15
9:83640665:C:T	rs1930443	9	83640665	C	T	0.08151	3.406e-08	0.98742	rs7859844	RP11-289F5.1	154454	intergenic	0.936	5	5	15
9:83646190:G:GA	rs58855466	9	83646190	GA	G	0.0666	NA	0.779695	rs7859844	RP11-289F5.1	159979	intergenic	NA	NA	5	15
9:83653077:A:G	rs12004880	9	83653077	G	A	0.08151	1.041e-07	0.98742	rs7859844	RP11-289F5.1	166866	intergenic	2.52	3a	5	15
9:83654387:C:T	rs77392071	9	83654387	T	C	0.06561	2.524e-08	0.792891	rs7859844	RP11-289F5.1	168176	intergenic	0.846	5	5	15
9:83658525:T:TC	rs79485564	9	83658525	TC	T	0.08151	NA	0.98742	rs7859844	RP11-289F5.1	172314	intergenic	1.746	NA	5	15
9:83670121:C:T	rs7848598	9	83670121	T	C	0.08449	2.514e-08	0.95077	rs7859844	RP11-289F5.1	183910	intergenic	0.973	5	5	15
9:83672909:A:G	rs10867684	9	83672909	G	A	0.0825	1.695e-08	0.97494	rs7859844	RP11-289F5.1	186698	intergenic	2.288	6	5	15
9:83674839:A:T	rs10867686	9	83674839	A	T	0.08151	1.906e-08	0.98742	rs7859844	RP11-289F5.1	188628	intergenic	4.528	6	14	15
9:83675765:A:G	rs11138999	9	83675765	G	A	0.08151	1.899e-08	0.98742	rs7859844	RP11-289F5.1	189554	intergenic	0.548	6	14	15
9:83676863:A:G	rs10780491	9	83676863	G	A	0.08151	1.934e-08	0.98742	rs7859844	RP11-289F5.1	190652	intergenic	0.306	6	9	15
9:83677916:C:T	rs7875064	9	83677916	C	T	0.08151	2.128e-08	0.98742	rs7859844	RP11-289F5.1	191705	intergenic	1.472	5	9	9
9:83677992:A:G	rs7859844	9	83677992	A	G	0.0825	1.327e-08	1	rs7859844	RP11-289F5.1	191781	intergenic	3.529	5	9	9
9:83678328:A:G	rs7859929	9	83678328	G	A	0.08151	1.961e-08	0.98742	rs7859844	RP11-289F5.1	192117	intergenic	7.928	5	8	9
9:83680294:A:T	rs10867687	9	83680294	A	T	0.08151	1.837e-08	0.98742	rs7859844	RP11-289F5.1	194083	intergenic	2.866	7	5	15
9:83681861:A:T	rs10867688	9	83681861	T	A	0.08151	NA	0.98742	rs7859844	RP11-289F5.1	195650	intergenic	4.731	7	5	15
9:83681862:A:G	rs10867689	9	83681862	A	G	0.08151	NA	0.98742	rs7859844	RP11-289F5.1	195651	intergenic	3.096	7	5	15
9:83684312:A:G	rs10867690	9	83684312	A	G	0.08151	1.861e-08	0.98742	rs7859844	RP11-289F5.1	198101	intergenic	8.338	7	5	15
9:83684660:C:G	rs11139006	9	83684660	G	C	0.08151	1.858e-08	0.98742	rs7859844	RP11-289F5.1	198449	intergenic	0.13	7	5	15
9:83689278:A:C	rs7026423	9	83689278	A	C	0.08151	1.754e-08	0.98742	rs7859844	RP11-289F5.1	203067	intergenic	18.9	5	7	15
11:19614037:A:G	rs140847838	11	19614037	A	G	0.005964	1.229e-06	0.663995	rs143445068	NAV2	0	intronic	1.033	6	5	15
11:19632396:C:G	rs143445068	11	19632396	C	G	0.003976	5.208e-09	1	rs143445068	NAV2	0	intronic	1.341	3a	4	15
21:44831990:A:G	rs183453668	21	44831990	A	G	0.003976	2.765e-08	1	rs183453668	SIK1	2404	intergenic	5.862	4	5	7
uniqID : Unique ID of SNPs consists of chr:position:allele1:allele2 where alleles are alphabetically ordered.
rsID : rsID based on dbSNP build 146.
chr : chromosome
pos : position on hg19
effect_allele : The alternative (minor) allele in 1000G.
non_effect_allele : Reference (major) allele in 1000G.
MAF : Minor allele frequency computed based on 1000G.
gwasP : P-value in the GWAS summary statistics file. Non-GWAS tagged SNPs (which do not exist in input file but are extracted from the reference panel) have "NA" instead.
r2 : The maximum r2 of the SNP with one of the independent significant SNP (this doesn't have to be top lead SNPs in the genomic loci).
IndSigSNP : rsID of a independent significant SNP which has the maximum r2 of the SNP.
nearestGene : The nearest Gene of the SNP based on ANNOVAR annotations.
	Note that ANNOVAR annotates "consequence" function by prioritising the most deleterious annotation for SNPs which are locating a genomic region where multiple genes are overlapped.
	Genes are encoded in symbol, if it is available, otherwise Ensembl ID.
	Genes include all transcripts from Ensembl gene build 85 including non-protein coding genes and RNAs.
dist : Distance to the nearest gene. SNPs which are locating in the gene body or 1kb up- or down-stream of TSS or TES have 0.
func : Functional consequence of the SNP on the gene obtained from ANNOVAR. For exonic SNPs, detail annotation (e.g. non-synonymous, stop gain and so on) is available in ANNOVAR table (annov.txt).
CADD : CADD score which is computed based on 63 annotations. The higher score, the more deleterious the SNP is. 12.37 is the suggested threshold by Kicher et al(ref).
RDB : RegulomeDB score which is the categorical score (from 1a to 7). 1a is the highest score that the SNP has the most biological evidence to be regulatory element.
minChrState : The minimum 15-core chromatin state across 127 tissue/cell type.
commonChrState : The most common 15-core chromatin state across 127 tissue/cell types.
posMapFilt : Whether the SNP was used for positional mapping or not. 1 is used, otherwise 0. When positional mapping is not performed, all SNPs have 0.
eqtlMapFilt : Whether the SNP was used for eqtl mapping or not. 1 is used, otherwise 0. When eQTL mapping is not performed, all SNPs have 0.
