# Supplementary material for: The genetic architecture of sporadic and multiple consecutive miscarriage
Source: Nat Commun. 2020 Nov 25;11:5980. doi: 10.1038/s41467-020-19742-5 (PMC7689465; doi:10.1038/s41467-020-19742-5)
Supplement: Supplementary file 17 — Supplementary Data 14 [file 41467_2020_19742_MOESM17_ESM.xlsx]

## Sheet: ST14. MCM FUMA candidate gene
Supplementary Table 14. Results of the FUMA candidate gene mapping for MCM meta-analysis
ensg	symbol	chr	start	end	strand	type	entrezID	HUGO	pLI_ExAC	pLI_gnomAD	o/e_gnomAD (90% CI)	ncRVIS	posMapSNPs	posMapMaxCADD	eqtlMapSNPs	eqtlMapminP	eqtlMapminQ	eqtlMapts	eqtlDirection	ciMap	ciMapts	minGwasP	IndSigSNPs
ENSG00000264089	MIR3681	2	12339256	12339327	1	miRNA	100500884	MIR3681	NA	NA	NA	NA	0	0	0	NA	NA	NA	NA	Yes	hESC	1.628e-08	rs138993181
ENSG00000261117	RP11-333O1.1	2	12855541	12856353	1	lincRNA	NA	NA	NA	NA	NA	NA	0	0	0	NA	NA	NA	NA	Yes	hESC	1.628e-08	rs138993181
ENSG00000071575	TRIB2	2	12857015	12882860	1	protein_coding	28951	TRIB2	0.926787339017351	0.98	0 (0 - 0.24)	-0.921559216	0	0	0	NA	NA	NA	NA	Yes	hESC	1.628e-08	rs138993181
ENSG00000264370	MIR3125	2	12877493	12877570	1	miRNA	100422986	MIR3125	NA	NA	NA	NA	0	0	0	NA	NA	NA	NA	Yes	hESC	1.628e-08	rs138993181
ENSG00000225649	AC064875.2	2	13106910	13147138	-1	processed_transcript	100506474	LOC100506474	NA	NA	NA	NA	0	0	0	NA	NA	NA	NA	Yes	hESC:Mesenchymal_Stem_Cell:Trophoblast-like_Cell	1.628e-08	rs138993181
ENSG00000229370	AC092635.1	2	13677798	13749293	1	lincRNA	NA	NA	NA	NA	NA	NA	0	0	0	NA	NA	NA	NA	Yes	hESC:IMR90:Liver:Mesenchymal_Stem_Cell:Mesendoderm:Trophoblast-like_Cell	1.628e-08	rs138993181
ENSG00000230448	LINC00276	2	13850656	14541087	-1	lincRNA	100499171	LINC00276	NA	NA	NA	NA	0	0	0	NA	NA	NA	NA	Yes	hESC:IMR90:Mesenchymal_Stem_Cell:Mesendoderm	1.628e-08	rs138993181
ENSG00000227718	AC016730.1	2	13863173	13898277	1	lincRNA	NA	NA	NA	NA	NA	NA	0	0	0	NA	NA	NA	NA	Yes	Mesenchymal_Stem_Cell	1.628e-08	rs138993181
ENSG00000228505	AC011897.2	2	14756552	14770316	1	lincRNA	NA	NA	NA	NA	NA	NA	0	0	0	NA	NA	NA	NA	Yes	Mesenchymal_Stem_Cell	1.628e-08	rs138993181
ENSG00000162981	FAM84A	2	14772810	14790933	1	protein_coding	151354	FAM84A	0.0878163030920847	NA	NA	-2.518388885	0	0	0	NA	NA	NA	NA	Yes	hESC:IMR90:Left_Ventricle:Mesenchymal_Stem_Cell:Mesendoderm	1.628e-08	rs138993181
ENSG00000265629	AC011897.1	2	14775215	14790933	1	protein_coding	NA	NA	NA	NA	NA	NA	0	0	0	NA	NA	NA	NA	Yes	hESC:IMR90:Left_Ventricle:Mesenchymal_Stem_Cell:Mesendoderm	1.628e-08	rs138993181
ENSG00000151779	NBAS	2	15307032	15701454	-1	protein_coding	51594	NBAS	1.89431039938141e-25	0	0.65 (0.55 - 0.78)	-0.328281022	0	0	0	NA	NA	NA	NA	Yes	hESC:IMR90:Mesenchymal_Stem_Cell:Mesendoderm:Trophoblast-like_Cell	1.628e-08	rs138993181
ENSG00000229087	RP11-32P22.1	2	15537559	15537906	-1	pseudogene	NA	NA	NA	NA	NA	NA	0	0	0	NA	NA	NA	NA	Yes	hESC:Mesendoderm	1.628e-08	rs138993181
ENSG00000234022	AC008278.2	2	15704294	15713992	1	antisense	NA	NA	NA	NA	NA	NA	0	0	0	NA	NA	NA	NA	Yes	hESC:IMR90:Mesenchymal_Stem_Cell:Mesendoderm:Trophoblast-like_Cell	1.628e-08	rs138993181
ENSG00000079785	DDX1	2	15731302	15771235	1	protein_coding	1653	DDX1	0.998606607070136	0.99	0.15 (0.09 - 0.28)	-0.091012585	0	0	0	NA	NA	NA	NA	Yes	hESC:Mesendoderm:Trophoblast-like_Cell	1.628e-08	rs138993181
ENSG00000237326	AC113608.1	2	15941871	15951001	-1	lincRNA	NA	NA	NA	NA	NA	NA	0	0	0	NA	NA	NA	NA	Yes	Mesenchymal_Stem_Cell	1.628e-08	rs138993181
ENSG00000226764	AC010145.4	2	16137171	16203007	-1	lincRNA	NA	NA	NA	NA	NA	NA	0	0	0	NA	NA	NA	NA	Yes	Mesenchymal_Stem_Cell	1.628e-08	rs138993181
ENSG00000271315	WI2-2221J1.1	2	16330519	16330662	1	pseudogene	NA	NA	NA	NA	NA	NA	0	0	0	NA	NA	NA	NA	Yes	Mesenchymal_Stem_Cell	1.628e-08	rs138993181
ENSG00000232444	AC010745.4	2	16497592	16500834	-1	lincRNA	NA	NA	NA	NA	NA	NA	0	0	0	NA	NA	NA	NA	Yes	Mesenchymal_Stem_Cell	1.628e-08	rs138993181
ENSG00000237633	AC104623.2	2	16704444	16710655	1	antisense	NA	NA	NA	NA	NA	NA	0	0	0	NA	NA	NA	NA	Yes	hESC:IMR90:Mesenchymal_Stem_Cell:Mesendoderm	1.628e-08	rs138993181
ENSG00000224604	AC008069.2	2	17035087	17036551	-1	pseudogene	NA	NA	NA	NA	NA	NA	0	0	0	NA	NA	NA	NA	Yes	hESC	1.628e-08	rs138993181
ENSG00000237670	AC080094.1	2	17151301	17155764	1	lincRNA	NA	NA	NA	NA	NA	NA	0	0	0	NA	NA	NA	NA	Yes	Trophoblast-like_Cell	1.628e-08	rs138993181
ENSG00000156052	GNAQ	9	80331003	80646374	-1	protein_coding	2776	GNAQ	0.984390020772814	0.98	0.1 (0.04 - 0.3)	-0.730215138	0	0	0	NA	NA	NA	NA	Yes	Left_Ventricle	3.539e-08	rs7859844
ENSG00000233457	RP11-336N8.1	9	80765448	80766109	-1	pseudogene	NA	NA	NA	NA	NA	NA	0	0	0	NA	NA	NA	NA	Yes	Left_Ventricle	3.539e-08	rs7859844
ENSG00000222452	RN7SKP59	9	80780381	80780694	1	misc_RNA	106479121	RN7SKP59	NA	NA	NA	NA	0	0	0	NA	NA	NA	NA	Yes	Left_Ventricle	3.539e-08	rs7859844
ENSG00000233947	RP11-336N8.2	9	80793179	80794428	1	pseudogene	NA	NA	NA	NA	NA	NA	0	0	0	NA	NA	NA	NA	Yes	Left_Ventricle	3.539e-08	rs7859844
ENSG00000228781	RP11-336N8.3	9	80795130	80795609	-1	pseudogene	NA	NA	NA	NA	NA	NA	0	0	0	NA	NA	NA	NA	Yes	Left_Ventricle	3.539e-08	rs7859844
ENSG00000135069	PSAT1	9	80912059	80945009	1	protein_coding	29968	PSAT1	2.11054344459797e-09	0	0.81 (0.54 - 1.27)	-0.26501646	0	0	0	NA	NA	NA	NA	Yes	IMR90:Mesenchymal_Stem_Cell	1.327e-08	rs7859844
ENSG00000270627	RP11-216F5.1	9	81204074	81204455	1	pseudogene	NA	NA	NA	NA	NA	NA	0	0	0	NA	NA	NA	NA	Yes	Left_Ventricle:Mesenchymal_Stem_Cell	1.754e-08	rs7859844
ENSG00000226234	KRT18P24	9	81651329	81652484	-1	pseudogene	340460	KRT18P24	NA	NA	NA	NA	0	0	0	NA	NA	NA	NA	Yes	hESC:IMR90:Left_Ventricle:Mesenchymal_Stem_Cell	1.327e-08	rs7859844
ENSG00000260995	RP11-165H23.1	9	81750337	81760589	-1	lincRNA	101927450	LOC101927450	NA	NA	NA	NA	0	0	0	NA	NA	NA	NA	Yes	IMR90:Mesenchymal_Stem_Cell	1.327e-08	rs7859844
ENSG00000233086	RP11-375O18.2	9	82120719	82147257	-1	lincRNA	NA	NA	NA	NA	NA	NA	0	0	0	NA	NA	NA	NA	Yes	hESC:IMR90:Mesenchymal_Stem_Cell:Mesendoderm	1.327e-08	rs7859844
ENSG00000106829	TLE4	9	82186688	82341658	1	protein_coding	7091	TLE4	0.999921640049606	1	0.05 (0.02 - 0.15)	-0.891753237	0	0	0	NA	NA	NA	NA	Yes	hESC:Mesenchymal_Stem_Cell:Mesendoderm	1.327e-08	rs7859844
ENSG00000240979	RP11-79D8.2	9	82340984	82341236	1	pseudogene	NA	NA	NA	NA	NA	NA	0	0	0	NA	NA	NA	NA	Yes	hESC:Mesenchymal_Stem_Cell:Mesendoderm:Trophoblast-like_Cell	1.327e-08	rs7859844
ENSG00000270691	RP11-403N16.5	9	82465786	82466413	1	pseudogene	NA	NA	NA	NA	NA	NA	0	0	0	NA	NA	NA	NA	Yes	hESC:Mesenchymal_Stem_Cell:Mesendoderm	1.327e-08	rs7859844
ENSG00000238002	NPAP1P6	9	82477934	82481790	1	pseudogene	100533675	NPAP1P6	NA	NA	NA	NA	0	0	0	NA	NA	NA	NA	Yes	hESC:Mesenchymal_Stem_Cell:Mesendoderm	1.327e-08	rs7859844
ENSG00000232494	RP11-403N16.2	9	82489611	82501593	-1	lincRNA	NA	NA	NA	NA	NA	NA	0	0	0	NA	NA	NA	NA	Yes	hESC:IMR90:Mesenchymal_Stem_Cell:Mesendoderm	1.327e-08	rs7859844
ENSG00000260564	RP11-403N16.3	9	82503916	82506922	1	lincRNA	NA	NA	NA	NA	NA	NA	0	0	0	NA	NA	NA	NA	Yes	hESC:IMR90:Mesenchymal_Stem_Cell:Mesendoderm	1.327e-08	rs7859844
ENSG00000230945	RP11-394O9.1	9	82645494	82649470	1	lincRNA	NA	NA	NA	NA	NA	NA	0	0	0	NA	NA	NA	NA	Yes	hESC:IMR90:Mesenchymal_Stem_Cell:Mesendoderm	1.327e-08	rs7859844
ENSG00000236521	NPAP1P4	9	82971944	82975253	-1	pseudogene	100533674	NPAP1P4	NA	NA	NA	NA	0	0	0	NA	NA	NA	NA	Yes	hESC:IMR90:Left_Ventricle:Mesenchymal_Stem_Cell:Mesendoderm:Right_Ventricle:Trophoblast-like_Cell	1.327e-08	rs7859844
ENSG00000232981	RP11-117O7.2	9	83178486	83179545	-1	pseudogene	NA	NA	NA	NA	NA	NA	0	0	0	NA	NA	NA	NA	Yes	hESC:IMR90:Left_Ventricle:Liver:Mesenchymal_Stem_Cell:Mesendoderm:Trophoblast-like_Cell	1.327e-08	rs7859844
ENSG00000225901	MTND2P9	9	83179947	83180877	-1	pseudogene	100884155	MTND2P9	NA	NA	NA	NA	0	0	0	NA	NA	NA	NA	Yes	hESC:IMR90:Left_Ventricle:Liver:Mesenchymal_Stem_Cell:Mesendoderm:Trophoblast-like_Cell	1.327e-08	rs7859844
ENSG00000221581	AL353707.1	9	83349157	83349244	-1	miRNA	NA	NA	NA	NA	NA	NA	0	0	0	NA	NA	NA	NA	Yes	hESC:IMR90:Left_Ventricle:Mesenchymal_Stem_Cell:Mesendoderm:Trophoblast-like_Cell	1.327e-08	rs7859844
ENSG00000234637	RPS19P6	9	83397253	83397685	-1	pseudogene	100271078	RPS19P6	NA	NA	NA	NA	0	0	0	NA	NA	NA	NA	Yes	hESC:IMR90:Left_Ventricle:Mesenchymal_Stem_Cell:Mesendoderm	1.327e-08	rs7859844
ENSG00000226798	RP11-289F5.1	9	83484673	83486210	-1	lincRNA	NA	NA	NA	NA	NA	NA	0	0	0	NA	NA	NA	NA	Yes	IMR90:Mesenchymal_Stem_Cell	1.327e-08	rs7859844
ENSG00000237072	RP11-232A1.2	9	84103223	84103752	1	pseudogene	NA	NA	NA	NA	NA	NA	0	0	0	NA	NA	NA	NA	Yes	hESC:IMR90:Left_Ventricle:Mesenchymal_Stem_Cell:Mesendoderm:Trophoblast-like_Cell	1.327e-08	rs7859844
ENSG00000196781	TLE1	9	84198598	84304220	-1	protein_coding	7088	TLE1	0.957285090965036	1	0.1 (0.05 - 0.24)	NA	0	0	0	NA	NA	NA	NA	Yes	Aorta:hESC:IMR90:Left_Ventricle:Mesenchymal_Stem_Cell:Mesendoderm:Neural_Progenitor_Cell:Trophoblast-like_Cell	1.327e-08	rs7859844
ENSG00000233926	RP11-154D17.1	9	84304628	84391815	1	lincRNA	101927502	LOC101927502	NA	NA	NA	NA	0	0	0	NA	NA	NA	NA	Yes	Aorta:hESC:IMR90:Left_Ventricle:Mesenchymal_Stem_Cell:Mesendoderm:Neural_Progenitor_Cell:Trophoblast-like_Cell	1.327e-08	rs7859844
ENSG00000207206	RNU6-1035P	9	84340158	84340264	-1	snRNA	106481507	RNU6-1035P	NA	NA	NA	NA	0	0	0	NA	NA	NA	NA	Yes	hESC:IMR90:Left_Ventricle:Mesenchymal_Stem_Cell:Mesendoderm	1.327e-08	rs7859844
ENSG00000263404	AL158154.1	9	84420911	84420996	-1	miRNA	NA	NA	NA	NA	NA	NA	0	0	0	NA	NA	NA	NA	Yes	IMR90:Mesenchymal_Stem_Cell	1.754e-08	rs7859844
ENSG00000252167	RNA5SP287	9	84500411	84500513	1	rRNA	100873540	RNA5SP287	NA	NA	NA	NA	0	0	0	NA	NA	NA	NA	Yes	hESC:IMR90:Left_Ventricle:Liver:Mesenchymal_Stem_Cell:Mesendoderm:Trophoblast-like_Cell	1.327e-08	rs7859844
ENSG00000200969	SNORD95	9	84503833	84503900	1	snoRNA	619570	SNORD95	NA	NA	NA	NA	0	0	0	NA	NA	NA	NA	Yes	hESC:IMR90:Left_Ventricle:Liver:Mesenchymal_Stem_Cell:Mesendoderm:Trophoblast-like_Cell	1.327e-08	rs7859844
ENSG00000267559	RP11-383M4.6	9	84545141	84592004	-1	lincRNA	NA	NA	NA	NA	NA	NA	0	0	0	NA	NA	NA	NA	Yes	hESC:Left_Ventricle:Mesenchymal_Stem_Cell:Mesendoderm	1.327e-08	rs7859844
ENSG00000237770	SPATA31D2P	9	84583753	84586985	1	pseudogene	100130636	SPATA31D2P	NA	NA	NA	NA	0	0	0	NA	NA	NA	NA	Yes	hESC:Left_Ventricle:Mesenchymal_Stem_Cell:Mesendoderm	1.327e-08	rs7859844
ENSG00000214929	SPATA31D1	9	84603687	84610171	1	protein_coding	389763	SPATA31D1	2.73056573499066e-09	0	0.74 (0.36 - 1.6)	0.055878389	0	0	0	NA	NA	NA	NA	Yes	hESC:IMR90:Left_Ventricle:Mesenchymal_Stem_Cell:Mesendoderm	1.327e-08	rs7859844
ENSG00000231649	SPATA31B1	9	84672562	84678597	-1	pseudogene	404770	SPATA31B1	NA	NA	NA	NA	0	0	0	NA	NA	NA	NA	Yes	hESC:IMR90:Left_Ventricle:Mesenchymal_Stem_Cell:Mesendoderm:Trophoblast-like_Cell	1.327e-08	rs7859844
ENSG00000230360	DDX10P2	9	84701070	84703683	-1	pseudogene	401533	DDX10P2	NA	NA	NA	NA	0	0	0	NA	NA	NA	NA	Yes	hESC:IMR90:Mesenchymal_Stem_Cell:Mesendoderm:Trophoblast-like_Cell	1.327e-08	rs7859844
ENSG00000235377	RP11-388B24.4	9	84745667	84746547	1	pseudogene	NA	NA	NA	NA	NA	NA	0	0	0	NA	NA	NA	NA	Yes	Aorta:hESC:IMR90:Left_Ventricle:Liver:Mesenchymal_Stem_Cell:Mesendoderm:Trophoblast-like_Cell	1.327e-08	rs7859844
ENSG00000228430	RP11-15B24.5	9	84887671	85179347	1	lincRNA	NA	NA	NA	NA	NA	NA	0	0	0	NA	NA	NA	NA	Yes	hESC:IMR90:Left_Ventricle:Mesenchymal_Stem_Cell:Mesendoderm:Trophoblast-like_Cell	1.327e-08	rs7859844
ENSG00000225085	RP11-15B24.1	9	85020103	85021154	1	lincRNA	NA	NA	NA	NA	NA	NA	0	0	0	NA	NA	NA	NA	Yes	Aorta:hESC:IMR90:Left_Ventricle:Liver:Mesenchymal_Stem_Cell:Mesendoderm:Trophoblast-like_Cell	1.327e-08	rs7859844
ENSG00000228046	RP11-15B24.2	9	85042265	85042940	-1	pseudogene	NA	NA	NA	NA	NA	NA	0	0	0	NA	NA	NA	NA	Yes	Aorta:hESC:IMR90:Left_Ventricle:Liver:Mesenchymal_Stem_Cell:Mesendoderm:Right_Ventricle:Trophoblast-like_Cell	1.327e-08	rs7859844
ENSG00000228123	RP11-15B24.3	9	85046804	85047820	-1	pseudogene	NA	NA	NA	NA	NA	NA	0	0	0	NA	NA	NA	NA	Yes	Aorta:hESC:IMR90:Left_Ventricle:Liver:Mesenchymal_Stem_Cell:Mesendoderm:Right_Ventricle:Trophoblast-like_Cell	1.327e-08	rs7859844
ENSG00000232749	RP11-15B24.4	9	85068260	85070140	1	lincRNA	NA	NA	NA	NA	NA	NA	0	0	0	NA	NA	NA	NA	Yes	Aorta:hESC:IMR90:Left_Ventricle:Liver:Mesenchymal_Stem_Cell:Mesendoderm:Right_Ventricle:Trophoblast-like_Cell	1.327e-08	rs7859844
ENSG00000233309	RPS6P12	9	85358982	85359707	-1	pseudogene	100270867	RPS6P12	NA	NA	NA	NA	0	0	0	NA	NA	NA	NA	Yes	Aorta:hESC:IMR90:Left_Ventricle:Liver:Mesenchymal_Stem_Cell:Mesendoderm:Trophoblast-like_Cell	1.327e-08	rs7859844
ENSG00000165105	RASEF	9	85594500	85678092	-1	protein_coding	158158	RASEF	3.27123151464191e-05	0	0.51 (0.36 - 0.74)	0.160680544	0	0	0	NA	NA	NA	NA	Yes	hESC:IMR90:Left_Ventricle:Mesenchymal_Stem_Cell:Mesendoderm:Trophoblast-like_Cell	1.327e-08	rs7859844
ENSG00000172159	FRMD3	9	85857905	86153461	-1	protein_coding	257019	FRMD3	0.195215061672292	0.27	0.24 (0.13 - 0.44)	1.919517627	0	0	0	NA	NA	NA	NA	Yes	IMR90:Mesenchymal_Stem_Cell	3.539e-08	rs7859844
ENSG00000251752	RNU4-29P	9	85890856	85891029	1	snRNA	106481181	RNU4-29P	NA	NA	NA	NA	0	0	0	NA	NA	NA	NA	Yes	hESC:IMR90:Mesenchymal_Stem_Cell	3.226e-08	rs7859844
ENSG00000237529	RP11-439K3.3	9	85891291	85894414	1	antisense	NA	NA	NA	NA	NA	NA	0	0	0	NA	NA	NA	NA	Yes	hESC:IMR90:Mesenchymal_Stem_Cell	3.226e-08	rs7859844
ENSG00000238608	snoU13	9	86067188	86067290	1	snoRNA	NA	NA	NA	NA	NA	NA	0	0	0	NA	NA	NA	NA	Yes	IMR90:Mesenchymal_Stem_Cell	3.539e-08	rs7859844
ENSG00000252256	SNORD112	9	86096182	86096252	1	snoRNA	692215	SNORD112	NA	NA	NA	NA	0	0	0	NA	NA	NA	NA	Yes	Mesenchymal_Stem_Cell	1.433e-07	rs7859844
ENSG00000199483	RNU4-15P	9	86211359	86211499	-1	snRNA	106479565	RNU4-15P	NA	NA	NA	NA	0	0	0	NA	NA	NA	NA	Yes	IMR90:Mesenchymal_Stem_Cell	3.539e-08	rs7859844
ENSG00000148057	IDNK	9	86237964	86259045	1	protein_coding	414328	IDNK	0.484632918227252	0.39	0.22 (0.09 - 0.68)	-0.224026315	0	0	0	NA	NA	NA	NA	Yes	IMR90:Mesenchymal_Stem_Cell	3.539e-08	rs7859844
ENSG00000255424	RP11-589F4.2	11	19051244	19051985	-1	pseudogene	NA	NA	NA	NA	NA	NA	0	0	0	NA	NA	NA	NA	Yes	Mesendoderm	5.208e-09	rs143445068
ENSG00000183695	MRGPRX2	11	19076002	19082228	-1	protein_coding	117194	MRGPRX2	0.00249061218606174	--	--	0.955251725	0	0	0	NA	NA	NA	NA	Yes	Mesenchymal_Stem_Cell:Mesendoderm:Trophoblast-like_Cell	5.208e-09	rs143445068
ENSG00000177054	ZDHHC13	11	19138646	19197969	1	protein_coding	54503	ZDHHC13	2.55026685458048e-14	0	0.91 (0.68 - 1.22)	-0.294118885	0	0	0	NA	NA	NA	NA	Yes	hESC:Mesendoderm	5.208e-09	rs143445068
ENSG00000129173	E2F8	11	19245610	19263167	-1	protein_coding	79733	E2F8	0.995041279088296	0.82	0.19 (0.11 - 0.36)	NA	0	0	0	NA	NA	NA	NA	Yes	hESC:IMR90:Mesenchymal_Stem_Cell:Mesendoderm:Trophoblast-like_Cell	5.208e-09	rs143445068
ENSG00000254544	PCNAP4	11	19296087	19296816	-1	pseudogene	390102	PCNAP4	NA	NA	NA	NA	0	0	0	NA	NA	NA	NA	Yes	hESC:IMR90:Mesenchymal_Stem_Cell:Mesendoderm	5.208e-09	rs143445068
ENSG00000255160	RP11-428C19.5	11	19321430	19329905	1	lincRNA	NA	NA	NA	NA	NA	NA	0	0	0	NA	NA	NA	NA	Yes	IMR90:Mesenchymal_Stem_Cell	5.208e-09	rs143445068
ENSG00000166833	NAV2	11	19372271	20143144	1	protein_coding	89797	NAV2	0.997517125070282	1	0.16 (0.11 - 0.25)	-0.560589363	2	1.341	0	NA	NA	NA	NA	Yes	IMR90:Mesenchymal_Stem_Cell	5.208e-09	rs143445068
ENSG00000255270	NAV2-IT1	11	19402031	19406561	1	sense_intronic	100874305	NAV2-IT1	NA	NA	NA	NA	0	0	0	NA	NA	NA	NA	Yes	IMR90	5.208e-09	rs143445068
ENSG00000200687	RNA5SP335	11	19423419	19423528	-1	rRNA	106479007	RNA5SP335	NA	NA	NA	NA	0	0	0	NA	NA	NA	NA	Yes	IMR90	5.208e-09	rs143445068
ENSG00000265210	MIR4486	11	19596857	19596919	1	miRNA	100616118	MIR4486	NA	NA	NA	NA	0	0	0	NA	NA	NA	NA	Yes	hESC:IMR90:Mesendoderm:Trophoblast-like_Cell	5.208e-09	rs143445068
ENSG00000207407	SNORA1	11	19612703	19612838	-1	snoRNA	677792	SNORA1	NA	NA	NA	NA	1	1.033	0	NA	NA	NA	NA	No	NA	1.229e-06	rs143445068
ENSG00000270607	RP11-359E10.1	11	19732480	19734165	-1	lincRNA	NA	NA	NA	NA	NA	NA	0	0	0	NA	NA	NA	NA	Yes	Aorta:Bladder:hESC:IMR90:Left_Ventricle:Liver:Lung:Mesenchymal_Stem_Cell:Mesendoderm:Neural_Progenitor_Cell:Trophoblast-like_Cell	5.208e-09	rs143445068
ENSG00000264309	MIR4694	11	19781550	19781629	-1	miRNA	100616426	MIR4694	NA	NA	NA	NA	0	0	0	NA	NA	NA	NA	Yes	IMR90:Mesendoderm	5.208e-09	rs143445068
ENSG00000254542	NAV2-AS3	11	20000245	20002883	-1	antisense	100874013	NAV2-AS3	NA	NA	NA	NA	0	0	0	NA	NA	NA	NA	Yes	hESC:IMR90:Mesenchymal_Stem_Cell:Mesendoderm	5.208e-09	rs143445068
ENSG00000254453	NAV2-AS2	11	20065392	20070849	-1	antisense	100874014	NAV2-AS2	NA	NA	NA	NA	0	0	0	NA	NA	NA	NA	Yes	hESC:IMR90	5.208e-09	rs143445068
ENSG00000254894	NAV2-AS1	11	20141230	20142178	-1	antisense	100874015	NAV2-AS1	NA	NA	NA	NA	0	0	0	NA	NA	NA	NA	Yes	hESC:IMR90:Mesenchymal_Stem_Cell	5.208e-09	rs143445068
ENSG00000109851	DBX1	11	20177701	20182159	-1	protein_coding	120237	DBX1	0.14778053659514	0.06	0.34 (0.16 - 0.77)	NA	0	0	0	NA	NA	NA	NA	Yes	hESC:IMR90:Mesenchymal_Stem_Cell:Mesendoderm	5.208e-09	rs143445068
ENSG00000109854	HTATIP2	11	20385231	20405329	1	protein_coding	10553	HTATIP2	3.64419690390924e-12	0	1.43 (0.95 - 1.9)	0.102323876	0	0	0	NA	NA	NA	NA	Yes	Mesenchymal_Stem_Cell	5.208e-09	rs143445068
ENSG00000160201	U2AF1	21	44513066	44527697	-1	protein_coding	7307	U2AF1	0.986595630278487	0.99	0 (0 - 0.22)	NA	0	0	0	NA	NA	NA	NA	Yes	GM12878:IMR90	2.765e-08	rs183453668
ENSG00000232777	MRPL51P2	21	44535444	44535819	-1	pseudogene	343819	MRPL51P2	NA	NA	NA	NA	0	0	0	NA	NA	NA	NA	Yes	GM12878:IMR90	2.765e-08	rs183453668
ENSG00000264009	AP001631.1	21	44547630	44547729	1	miRNA	NA	NA	NA	NA	NA	NA	0	0	0	NA	NA	NA	NA	Yes	GM12878:IMR90	2.765e-08	rs183453668
ENSG00000236663	AP001631.9	21	44560633	44561202	-1	antisense	106481742	FRGCA	NA	NA	NA	NA	0	0	0	NA	NA	NA	NA	Yes	IMR90	2.765e-08	rs183453668
ENSG00000228120	AP001631.10	21	44579176	44582387	-1	protein_coding	NA	NA	NA	NA	NA	NA	0	0	0	NA	NA	NA	NA	Yes	IMR90	2.765e-08	rs183453668
ENSG00000160202	CRYAA	21	44589118	44592915	1	protein_coding	1409	CRYAA	0.521020324207416	0.17	0.31 (0.12 - 0.99)	-0.202636236	0	0	0	NA	NA	NA	NA	Yes	IMR90	2.765e-08	rs183453668
ENSG00000237864	LINC00322	21	44742297	44751919	-1	lincRNA	100126693	LINC00322	NA	NA	NA	NA	0	0	0	NA	NA	NA	NA	Yes	IMR90	2.765e-08	rs183453668
ENSG00000142178	SIK1	21	44834395	44847008	-1	protein_coding	150094	SIK1	0.993830465042737	0.94	0.16 (0.08 - 0.34)	-0.408336632	1	5.862	0	NA	NA	NA	NA	No	NA	2.765e-08	rs183453668
ENSG00000160207	HSF2BP	21	44949072	45079374	-1	protein_coding	11077	HSF2BP	6.3650365720359e-10	0	1.31 (0.92 - 1.81)	NA	0	0	0	NA	NA	NA	NA	Yes	GM12878:hESC:IMR90:Mesenchymal_Stem_Cell:Mesendoderm:Trophoblast-like_Cell	2.765e-08	rs183453668
ENSG00000160208	RRP1B	21	45079429	45115958	1	protein_coding	23076	RRP1B	0.0368184350731871	0	0.54 (0.38 -0.78)	-0.146099712	0	0	0	NA	NA	NA	NA	Yes	GM12878:hESC:IMR90:Mesenchymal_Stem_Cell:Mesendoderm:Trophoblast-like_Cell	2.765e-08	rs183453668
Gene : ENSG ID
Symbol : Gene Symbol
entrezID : entrez ID
chr : chromosome
start : Starting position of the gene
end : Ending position of the gene
strand : Strand of the gene
status : Status of the gene from Ensembl (not available for > v85)
type : Gene biotype from Ensembl
HUGO : HUGO (HGNC) gene symbol
pLI : pLI score from ExAC database. The probability of being loss-of-function intolerant. The higher the score is, the more intolerant to loss-of-function mutations the gene is.
pLI : pLI score from gnomAD v2.1.1
o/e : constraint metric from gnomAD v2.1.1. It is the ratio of the observed / expected (oe) number of loss-of-function variants in that gene. When a gene has a low oe value, it is under stronger selection for that class of variation than a gene with a higher value. The upper bound of the oe confidence interval < 0.35 is recommended for clinical interpretation.
ncRVIS : Non-coding residual variation intolerance score. The higher the score is, the more intolerant to non-coding variation the gene is.
posMapSNPs (posMap): The number of SNPs mapped to gene based on positional mapping (after functional filtering if parameters are given).
posMapMaxCADD (posMap): The maximum CADD score of mapped SNPs by positional mapping.
eqtlMapSNPs (eqtlMap): The number of SNPs mapped to the gene based on eQTL mapping.
eqtlMapminP (eqtlMap): The minimum eQTL P-value of mapped SNPs.
eqtlMapmin! (eqtlMap): The minimum eQTL FDR of mapped SNPs.
eqtlMapts (eqtlMap): Tissue types of mapped eQTL SNPs.
eqtlDirection (eqtlMap): Consecutive direction of mapped eQTL SNPs after aligning risk increasing alleles in GWAS and tested alleles in eQTL data source.
	NA if risk increase alleles are not defined either because signed effect is not provided in the input GWAS file or all of eQTL SNPs are not in the input GWAS file but included from reference panel for the gene.
ciMap (ciMap): "Yes" if the gene is mapped by chromatin interaction mapping, "No" otherwise.
ciMapts (ciMap): Tissue/cell types of mapped chromatin interactions.
minGwasP : The minimum P-value of mapped SNPs.
ciMap : If the gene is mapped by chromatin interaction "Yes", otherwise "No".
IndSigSNPs : rsID of the all independent significant SNPs of mapped SNPs.
