# Supplementary material for: The genetic architecture of sporadic and multiple consecutive miscarriage
Source: Nat Commun. 2020 Nov 25;11:5980. doi: 10.1038/s41467-020-19742-5 (PMC7689465; doi:10.1038/s41467-020-19742-5)
Supplement: Supplementary file 18 — Supplementary Data 15 [file 41467_2020_19742_MOESM18_ESM.xlsx]

## Sheet: ST15. Candidate gene mapping
Supplementary Table 15. Selection of most likely candidate gene for each region based on multiple data sources
Phenotype	Chromosome	Candidate gene	Literature	Chromatin interaction in trophoblast	pLI > 0.9	o/e (90% CI)	Mouse phenotype	In list
SM	13	SAP18				0.35 (0.16-0.92)	preweaning lethality, complete penetrance
		MICU2				1.11 (0.82 - 1.51)
		FGF9				0 (0-0.32)	preweaning lethality, complete penetrance; embryonic lethality prior to tooth bud stage
		SGCG				0.6 (0.36 - 1.05)
		TNFRSF19				0.34 (0.18-0.72)
		ATP12A				0.6 (0.44-0.81)
RM	9	GNAQ				0.1 (0.04 - 0.3)	neonatal lethality, incomplete penetrance
		PSAT1				0.81 (0.54 - 1.27)	preweaning lethality, complete penetrance
		TLE4				0.05 (0.02 - 0.15)
		TLE1				0.1 (0.05 - 0.24)
		SPATA31D1				0.74 (0.36 - 1.6)
		RASEF				0.51 (0.36 - 0.74)
		FRMD3				0.24 (0.13 - 0.44
		IDNK				0.22 (0.09 - 0.68
	11	MRGPRX2				NA
		ZDHHC13				0.91 (0.68 - 1.22)
		E2F8				0.19 (0.11 - 0.36)
		NAV2				0.16 (0.11 - 0.25)	preweaning lethality, incomplete penetrance
		DBX1				0.34 (0.16 - 0.77)	neonatal lethality, complete penetrance
		HTATIP2				1.43 (0.95 - 1.9)
	21	U2AF1				0 (0 - 0.22)
		AP001631.10			NA	NA
		CRYAA				0.31 (0.13 - 0.99)
		SIK1				0.16 (0.08 - 0.34)	preweaning lethality, incomplete penetrance
		HSF2BP				1.31 (0.92 - 1.81)
		RRP1B				0.54 (0.38 - 0.78)
	Literature - previous studies show evidence the gene is linked with either placental function, embryo viability, pregnancy maintenace or miscarriage/pregnancy loss
	pLI score - the probability that the gene is intolerant of loss-of-function variation; pLI >0.9 indicates extreme intolerance to LoF. From gnomAD v2.1.1
	o/e - constraint metric from gnomAD v2.1.1. It is the ratio of the observed / expected (oe) number of loss-of-function variants in that gene. When a gene has a low oe value, it is under stronger selection for that class of variation than a gene with a higher value. The upper bound of the oe confidence interval < 0.35 is recommended for clinical interpretation.
	mouse phenotype - mouse phenotype related to early (embryonic/prenatal/preweaning) lethality. From https://www.mousephenotype.org and http://www.informatics.jax.org/phenotypes.shtml
	in list - gene is present in a curated list of 3435 plausible candidates for non-viable human developmental phenotypes; potentially relevant to infertility or recurrent death in utero. From Daves et al 2019
